# Supplementary material for: DksA is a conserved master regulator of stress response in Acinetobacter baumannii
Source: Nucleic Acids Res. 2023 May 9;51(12):6101–19. doi: 10.1093/nar/gkad341 (PMC10325922; doi:10.1093/nar/gkad341)
Supplement: gkad341_Supplemental_Files [file gkad341_supplemental_files.zip]

Archive with 2 entries (2 files):
- Supplementary Materials_revised_FINAL_040323.pdf
- Supplementary Table 1, 2, 6.xlsx
