# Supplementary material for: DksA is a conserved master regulator of stress response in Acinetobacter baumannii
Source: Nucleic Acids Res. 2023 May 9;51(12):6101–19. doi: 10.1093/nar/gkad341 (PMC10325922; doi:10.1093/nar/gkad341)
Supplement: gkad341_Supplemental_Files [file gkad341_supplemental_files.zip › Supplementary Table 1, 2, 6.xlsx]

## Sheet: Supplementary Table 1
Table S1. The effect of ZnSO4 treatment (3 mM for 16 h) on the abundance of gene mutants (Tn5 insertions) mapping to the A. baumannii ATCC 17978 chromosome and plasmid pAB3, as determined by TraDIS analysis.
locus_tag	gene_name	function	log2FC	Fold change	PValue	Padjusted
ACX60_01415	czcA	cation transporter	-3.6	11.7	2.2e-196	6.9e-193
ACX60_17750	pgi	glucose-6-phosphate isomerase	-3.1	8.4	2.5e-195	3.9e-192
ACX60_17760	galU	nucleotidyl transferase (GalU)	-2.7	6.5	3.4e-162	3.5e-159
ACX60_04535	perM	permease	-2.6	6	1.7e-126	1.3e-123
ACX60_17745	galE	UDP-galactose-4-epimerase	-2.7	6.5	1.8e-120	1.1e-117
ACX60_15420	lptE	lipoprotein	-2.9	7.7	2.6e-118	1.4e-115
ACX60_01400	czcI	cation transporter (czcI) ABUW_0265	-3.6	12.5	5.5e-117	2.4e-114
ACX60_01410	czcB	hemolysin D	-3.7	12.7	1.3e-108	5e-106
ACX60_16845	dksA	molecular chaperone DnaK	-3.1	8.7	8.5e-101	3e-98	8.57419
ACX60_15230	relA	GTP pyrophosphokinase	-2.7	6.3	1.1e-100	3.3e-98
ACX60_15955	capM	glycosyl transferase	-3.1	8.6	5e-88	1.4e-85
ACX60_17355	zur	Fur family transcriptional regulator	-2.7	6.6	1.1e-85	2.7e-83
ACX60_16805	phoU	transcriptional regulator PhoU	-3.6	11.9	4.7e-76	1.1e-73
ACX60_05950	rlpA	Rare lipoprotein A precursor	-1.5	2.9	3.2e-70	6.7e-68
ACX60_01070	ACX60_01070	monoamine oxidase	-2	4.1	1e-67	2e-65
ACX60_01420	czcD	cation transporter (czcD) ABUW_0269	-4	16.4	1.5e-65	2.7e-63
ACX60_17765	epsL	UDP-galactose phosphate transferase	-2.1	4.4	1.7e-59	2.7e-57
ACX60_01985	mlaE	ABC transporter permease	-1.6	2.9	7.3e-57	1.2e-54
ACX60_01405	czcC	RND transporter	-2.8	7	3.9e-53	5.5e-51
ACX60_13105	mltD	lytic murein transglycosylase	-1.3	2.4	2.1e-48	2.7e-46
ACX60_04585	pal	peptidoglycan-binding protein	-1.4	2.7	2.3e-46	2.9e-44
ACX60_16950	ACX60_16950	hypothetical protein	-1.6	3.1	2e-45	2.4e-43
ACX60_13195	ACX60_13195	hypothetical protein	-1.7	3.1	2.8e-45	3.2e-43
ACX60_17830	wzb	protein tyrosine phosphatase (wzb)	-4.8	27.2	7.1e-43	7.9e-41
ACX60_13980	minC	septum site-determining protein MinC	-1.5	2.8	4.3e-41	4.7e-39
ACX60_05345	pstA	high frequency lysogenization protein HflD	-1.5	2.8	3.9e-40	4e-38
ACX60_05350	pstB	phosphate ABC transporter ATP-binding protein	-1.5	2.8	2.8e-39	2.7e-37
ACX60_16755	hvrA	DNA-binding protein	-2.3	4.8	6.8e-38	6.4e-36
ACX60_15585	bamB	membrane protein	-1	2	2.5e-37	2.3e-35
ACX60_01980	mlaF(ttg2A)	ABC transporter ATP-binding protein	-1.8	3.6	6.6e-36	5.9e-34
ACX60_17770	lsgF	amylovoran biosynthesis protein AmsE	-2.5	5.5	8.7e-36	7.5e-34
ACX60_15755	ACX60_15755	Sel1 repeat protein	-1.2	2.3	1.6e-35	1.4e-33
ACX60_04605	tolQ	colicin uptake protein TolQ	-1.3	2.5	3.7e-35	3e-33
ACX60_01215	kup	potassium transporter Kup	-1.1	2.1	7e-35	5.6e-33
ACX60_05335	pstS	phosphonate ABC transporter substrate-binding protein	-1.3	2.4	1.1e-34	8.7e-33
ACX60_02975	ACX60_02975	histidine kinase	-1.1	2.2	5.1e-32	3.9e-30
ACX60_00805	ACX60_00805	peptidase M23	-1.1	2.2	1.4e-31	1e-29
ACX60_09540	ACX60_09540	hypothetical protein	-1.5	2.9	3.8e-31	2.8e-29
ACX60_05340	pstC	ABC transporter permease	-1.3	2.5	5.3e-31	3.7e-29
ACX60_04595	tolA	gramicidin synthase	-1.2	2.4	1.3e-30	9e-29
ACX60_16900	pbpG	D-alanyl-D-alanine endopeptidase	-1.1	2.2	1.6e-30	1e-28
ACX60_17910	gph	phosphoglycolate phosphatase	-1	2	3.3e-30	2.2e-28
ACX60_01995	mlaC	toluene tolerance protein	-1.3	2.5	1.4e-27	8.9e-26
ACX60_04590	tolB	translocation protein TolB	-1.2	2.3	2e-27	1.2e-25
ACX60_15605	rodZ	DNA-binding protein	-1.1	2.1	2.6e-27	1.5e-25
ACX60_04600	tolR	biopolymer transporter TolR	-1.6	3	5.4e-27	3.1e-25
ACX60_03010	cps4G	glycosyl transferase	-1.1	2.1	1.8e-26	1e-24
ACX60_17695	acnD	aconitate hydratase	-1.1	2.1	1.9e-24	9.5e-23
ACX60_15465	yibN	rhodanese	-1	2.1	5.7e-23	2.8e-21
ACX60_15250	gacS	chemotaxis protein CheY (gacS)	-1.2	2.3	1.2e-22	6.1e-21
ACX60_13985	minD	cell division inhibitor MinD	-1.1	2.1	1.2e-21	5.4e-20
ACX60_14320	rluB	pseudouridine synthase	-1.1	2.1	1.2e-21	5.4e-20
ACX60_00650	parE	DNA topoisomerase IV subunit B	-2.2	4.6	1.6e-21	7.2e-20
ACX60_13200	zapA	cell division protein ZapA	-1.3	2.5	5.2e-19	2e-17
ACX60_03520	ACX60_03520	hypothetical protein	-1.1	2.1	1.9e-18	7.1e-17
ACX60_17740	manB	phosphomannomutase	-2.2	4.7	4e-18	1.4e-16
ACX60_06605	ACX60_06605	hypothetical protein	-1.4	2.6	7e-18	2.4e-16
ACX60_14340	bioA	adenosylmethionine-8-amino-7-oxononanoate aminotransferase	-1.1	2.1	1.3e-17	4.4e-16
ACX60_14640	ACX60_14640	chemotaxis protein CheY	-1.6	3.1	2.6e-17	8.7e-16
ACX60_01990	mlaD	mammalian cell entry protein	-1.7	3.4	2.9e-17	9.5e-16
ACX60_16905	gacA	response regulator	-1.2	2.3	3.4e-17	1.1e-15
ACX60_13950	algC	phosphomannomutase	-1	2	4.7e-17	1.5e-15
ACX60_01600	ACX60_01600	hypothetical protein	-1.3	2.4	9.1e-16	2.7e-14
ACX60_03605	mreB	rod shape-determining protein MreB	-1.2	2.3	7.5e-14	2e-12
ACX60_15880	ACX60_15880	hypothetical protein	-1.1	2.2	3.4e-13	8.7e-12
ACX60_14345	bioH	hydrolase	-1.2	2.3	8.8e-13	2.2e-11
ACX60_10560	bioB	biotin synthase	-1.4	2.7	2e-12	4.9e-11
ACX60_02860	ACX60_02860	hypothetical protein	-1.9	3.7	2.7e-12	6.5e-11
ACX60_05395	dacA	D-alanyl-D-alanine carboxypeptidase	-1.1	2.2	3.7e-12	8.6e-11
ACX60_10355	rmlA	nucleotidyl transferase	-1.4	2.7	4.2e-12	9.9e-11
ACX60_14330	bioC	malonyl-CoA O-methyltransferase	-1.4	2.6	2.5e-11	5.7e-10
ACX60_02360	ACX60_02360	hypothetical protein	-2.9	7.5	4e-11	8.9e-10
ACX60_03610	mreC	rod shape-determining protein MreC	-1.3	2.4	9.7e-10	2e-08
ACX60_04915	mltG	endolytic transglycosylase	-1.1	2.1	1.4e-09	2.8e-08
ACX60_00780	ftsQ	cell division protein FtsQ	-1.2	2.2	1.6e-09	3.1e-08
ACX60_03675	uppP	UDP-diphosphatase	-1	2	4.1e-09	7.9e-08
ACX60_18325	ACX60_18325	hypothetical protein	-2.1	4.1	9.5e-09	1.8e-07
ACX60_00175	ACX60_00175	membrane protein	-1.3	2.4	4.1e-08	7.2e-07
ACX60_17855	ampD	N-acetyl-anhydromuranmyl-L-alanine amidase	-1.1	2.1	1.2e-07	2.1e-06
ACX60_00450	pgpA	phosphatidylglycerophosphatase	-1.1	2.2	1.9e-07	3.1e-06
ACX60_07345	ACX60_07345	hypothetical protein	-1.2	2.3	2.4e-07	3.9e-06
ACX60_05960	mrdB	rod shape-determining protein RodA	-1.3	2.5	2.5e-07	4e-06
ACX60_14325	bioD	dethiobiotin synthetase	-1.1	2.2	2.5e-07	4e-06
ACX60_03475	erfK	peptidase	-2.2	4.5	2.2e-06	3.3e-05
ACX60_16435	ACX60_16435	hypothetical protein	-1	2	2.5e-06	3.8e-05
ACX60_04565	sigX	RNA polymerase sigma70 factor	-1.6	2.9	3.3e-06	4.9e-05
ACX60_15010	vacJ	VacJ family lipoprotein	-1.7	3.3	5.2e-06	7.5e-05
ACX60_17650	ACX60_17650	hypothetical protein	-1	2	9.6e-06	0.00013
ACX60_17805	wbpE	aminotransferase DegT	-1.3	2.5	0.00015	0.0017
ACX60_03615	mreD	rod shape-determining protein MreD	-1.1	2.1	0.00018	0.002
ACX60_01485	ftsL	cell division protein FtsL	-1.9	3.8	0.00026	0.0028
ACX60_03325	typA	GTP-binding protein TypA	1.5	2.9	1.1e-71	2.4e-69
ACX60_18955	ACX60_18955	hypothetical protein	1.7	3.2	2.6e-66	4.7e-64
ACX60_05305	dat	diaminobutyrate--2-oxoglutarate aminotransferase	1.7	3.3	1.1e-55	1.6e-53
ACX60_05310	ddc	2,4-diaminobutyrate decarboxylase	1.3	2.5	3.4e-49	4.6e-47
ACX60_01730	serA	3-phosphoglycerate dehydrogenase	1.3	2.4	3e-40	3.1e-38
ACX60_16890	hom	homoserine dehydrogenase	1.2	2.3	4.9e-31	3.5e-29
ACX60_00480	serB	phosphoserine phosphatase	1.3	2.4	1.3e-28	8.5e-27
ACX60_02535	ksgA	ribosomal RNA small subunit methyltransferase A	1.1	2.1	4.4e-27	2.6e-25
ACX60_16410	rbfA	ribosome-binding factor A	1	2.1	2.8e-25	1.5e-23
ACX60_03295	oprF/ompA	membrane protein	1.5	2.8	6.1e-22	2.9e-20
ACX60_03960	gltA	type II citrate synthase	1.2	2.4	4.1e-21	1.8e-19
ACX60_10730	ychF	GTP-binding protein	1.1	2.1	4.1e-20	1.7e-18
ACX60_17875	rph	ribonuclease PH	1	2	8.1e-20	3.3e-18
ACX60_15180	ACX60_15180	hypothetical protein	1.2	2.2	4.1e-19	1.6e-17
ACX60_00535	ACX60_00535	chemotaxis protein CheY	1.3	2.5	3.7e-17	1.2e-15
ACX60_06300	purF	amidophosphoribosyltransferase	1.4	2.6	2.1e-14	5.7e-13
ACX60_03160	trpA	tryptophan synthase subunit alpha	1.2	2.2	8.1e-14	2.1e-12
csuD	ACX60_06500	protein CsuD	1.4	2.7	2e-12	5e-11
ACX60_00530	phoR	histidine kinase	1.1	2.1	1.1e-11	2.5e-10
ACX60_06480	csuA/B	protein CsuA/B	1.6	3.1	4.3e-10	8.9e-09
ACX60_00770	murC	UDP-N-acetylmuramate--alanine ligase	2	3.9	8.4e-09	1.6e-07
ACX60_10270	queD	6-carboxy-5,6,7,8-tetrahydropterin synthase	1	2	1.1e-08	2.1e-07
ACX60_06630	purD	phosphoribosylamine--glycine ligase	1.1	2.1	1.7e-08	3.2e-07
ACX60_03865	rpmA	50S ribosomal protein L27	1.6	3	4.9e-07	7.8e-06
ACX60_05080	obg	GTPase obg	2.2	4.5	3e-06	4.4e-05
ACX60_14155	smpB	SsrA-binding protein	1.2	2.3	7e-06	9.9e-05
ACX60_12260	pyrC	aspartate carbamoyltransferase	1.5	2.7	7e-05	0.00086
ACX60_05915	rpsB	30S ribosomal protein S2	1.4	2.6	7.6e-05	0.00092
ACX60_15460	rsgA	GTPase	1.1	2.2	0.00028	0.003
ACX60_10225	pyrF	orotidine 5'-phosphate decarboxylase	1.5	2.9	0.00046	0.0046
The effect of CuSO4 treatment (6 mM for 16 h) on the abundance of gene mutants (Tn5 insertions) mapping to the A. baumannii ATCC 17978 chromosome and plasmid pAB3, as determined by TraDIS analysis.
locus_tag	gene_name	function	logFC	fold change	PValue	Padjusted
ACX60_15420	lptE	lipoprotein	-2.6	6.2	2e-91	3.1e-88
ACX60_17760	galU	nucleotidyl transferase	-1.6	2.9	3.1e-54	1.6e-51
ACX60_17750	pgi	glucose-6-phosphate isomerase	-1.9	3.6	1.3e-53	5.9e-51
ACX60_02775	copB	copper resistance protein CopB	-2.6	6.2	2e-49	7.6e-47
ACX60_12140	ActP2	ATPase (copper translocating protein)	-1.7	3.2	8.1e-47	2.1e-44
ACX60_05885	sthA	pyridine nucleotide-disulfide oxidoreductase	-1.5	2.9	1.7e-45	4.2e-43
ACX60_15955	capM	glycosyl transferase	-2.3	4.9	8.6e-44	1.8e-41
ACX60_17745	galE	UDP-galactose-4-epimerase	-1.8	3.4	1.1e-40	1.8e-38
ACX60_15850	purU	formyltetrahydrofolate deformylase	-1.5	2.9	4.5e-40	7.3e-38
ACX60_01255	hisF	imidazole glycerol phosphate synthase	-1.4	2.7	1.1e-39	1.7e-37
ACX60_02770	copA	copper oxidase (copA)	-3.5	11.3	2.3e-37	3.3e-35
ACX60_01305	hisH	imidazole glycerol phosphate synthase	-1.3	2.5	5.6e-36	7.2e-34
ACX60_01290	hisA	1-(5-phosphoribosyl)-5-[(5- phosphoribosylamino)methylideneamino] imidazole-4-carboxamide isomerase	-1.3	2.4	1.4e-33	1.7e-31
ACX60_16440	secG	preprotein translocase subunit SecG	-1.5	2.7	1.1e-29	1.2e-27
ACX60_13980	minC	septum site-determining protein MinC	-1.4	2.7	1.1e-29	1.2e-27
ACX60_01310	hisB	imidazoleglycerol-phosphate dehydratase	-1.3	2.4	4e-26	3.5e-24
ACX60_17695	acnD	aconitate hydratase	-1.1	2.2	7.9e-25	6.3e-23
ACX60_15465	yibN	rhodanese	-1	2.1	2.7e-24	2.1e-22
ACX60_15190	rapZ	glmZ(sRNA)-inactivating NTPase	-1.9	3.8	7.4e-22	5.6e-20
ACX60_02765	cueO	hypothetical protein (copper oxidase)	-3.2	9.3	2.1e-21	1.5e-19
ACX60_13985	minD	cell division inhibitor MinD	-1.3	2.5	2.7e-21	1.9e-19
ACX60_16365	hisE	phosphoribosyl-ATP diphosphatase	-1	2	9.7e-20	6.7e-18
ACX60_14955	hisD	histidinol dehydrogenase	-1.1	2.2	5.9e-18	3.9e-16
ACX60_07890	argF	ornithine carbamoyltransferase	-1.2	2.2	4.1e-14	2.3e-12
ACX60_14640	bfmR	chemotaxis protein CheY	-1.1	2.1	3e-12	1.4e-10
ACX60_03265	cysI	sulfite reductase	-1.4	2.6	5.5e-12	2.5e-10
ACX60_02760	cusR	transcriptional regulator	-1.4	2.6	1.2e-11	5.5e-10
ACX60_17770	lsgF	amylovoran biosynthesis protein AmsE	-1.1	2.1	1.8e-11	7.7e-10
ACX60_03885	cysG	sirohydrochlorin ferrochelatase	-1.4	2.6	2e-11	8.4e-10
ACX60_02755	cusS	histidine kinase	-1	2	2.4e-10	9.3e-09
ACX60_14950	hisC	histidinol-phosphate aminotransferase	-1	2	4.4e-09	1.6e-07
ACX60_17830	wzb	protein tyrosine phosphatase (wzb)	-1.9	3.8	1.5e-07	5.1e-06
ACX60_13380	cycD	sulfate adenylyltransferase subunit 2	-1.5	2.9	4.1e-07	1.3e-05
ACX60_02360	ACX60_02360	hypothetical protein	-2	3.9	1.2e-06	3.5e-05
ACX60_13375	cysN	sulfate adenylyltransferase subunit 1	-1.1	2.2	4.5e-06	0.00013
ACX60_04565	sigE	RNA polymerase sigma70 factor (sigmaX)	-1.6	3.1	1e-05	0.00028
ACX60_02420	pssA	CDP-diacylglycerol--serine O-phosphatidyltransferase	-1	2	0.00049	0.0094
ACX60_10020	ACX60_10020	hypothetical protein	-1.4	2.7	0.00062	0.011
ACX60_18225	ACX60_18225	hypothetical protein	-1	1.9	0.0017	0.026
ACX60_05970	queF	NADPH-dependent 7-cyano-7-deazaguanine reductase	-1	2	0.0018	0.028
ACX60_18235	ACX60_18235	hypothetical protein	-1.3	2.4	0.002	0.031
ACX60_18405	ACX60_18405	hypothetical protein	-1.6	3.1	0.003	0.041
ACX60_11490	sdaA	serine dehydratase	-1.1	2.1	0.0032	0.043
ACX60_11655	ACX60_11655	type VI secretion protein	-1	2	0.0037	0.049
ACX60_07595	ACX60_07595	hypothetical protein	-1.1	2.2	0.0039	0.05
ACX60_16305	rpsO	30S ribosomal protein S15	1	2	0.0024	0.034
ACX60_00740	pyrE	orotate phosphoribosyltransferase	1.1	2.2	0.0011	0.019
ACX60_16425	ACX60_16425	hypothetical protein	1.1	2.2	0.00032	0.0064
ACX60_04580	ACX60_04580	hypothetical protein	1.2	2.3	0.00022	0.0046
ACX60_16920	ACX60_16920	peptidase S41	1.4	2.7	0.0001	0.0024
ACX60_02110	rplB	50S ribosomal protein L2	1	2	3.5e-05	0.00088
ACX60_03145	ACX60_03145	hypothetical protein	1	2	5.6e-11	2.3e-09
ACX60_16435	ACX60_16435	hypothetical protein	1.3	2.5	1.1e-12	5.3e-11
ACX60_06555	ACX60_06555	mammalian cell entry protein	1.2	2.2	2.7e-13	1.5e-11
ACX60_16755	hvrA	DNA-binding protein	1.7	3.2	6.1e-19	4.1e-17
ACX60_16845	dksA	molecular chaperone DnaK	1.2	2.4	9.6e-21	6.8e-19	2.2974
ACX60_14885	rrmp	peptidase C13 family protein	1.3	2.5	2.3e-25	1.9e-23
ACX60_13750	betA	choline dehydrogenase	1	2.1	1.3e-25	1.1e-23
ACX60_03915	ACX60_03915	hypothetical protein	1.1	2.1	2.2e-26	2.1e-24
ACX60_01520	ponA	penicillin-binding protein	1.1	2.1	8.1e-27	7.9e-25
ACX60_15390	ydcR	diguanylate cyclase	1.8	3.4	3.2e-29	3.2e-27
ACX60_03745	dcaP	DcaP-like protein	2.1	4.3	4.7e-30	5.2e-28
ACX60_15200	panB	3-methyl-2-oxobutanoate hydroxymethyltransferase	2.8	7.2	1.3e-30	1.5e-28
ACX60_02280	rnr	ribonuclease R	1.1	2.1	4.7e-33	5.6e-31
ACX60_03910	dhaT_1	alcohol dehydrogenase	1.1	2.2	1.8e-36	2.4e-34
ACX60_15210	pcnB	poly(A) polymerase	1.4	2.6	4.5e-37	6.4e-35
ACX60_15855	kstR2_1	TetR family transcriptional regulator	1.3	2.5	7.4e-42	1.4e-39
ACX60_05845	cph2_5	histidine kinase	4.3	19.4	7.7e-43	1.5e-40
ACX60_09775	ACX60_09775	membrane protein	1.5	2.8	7.5e-45	1.6e-42
ACX60_05355	sohB	peptidase S49	2	3.9	3.9e-47	1.1e-44
ACX60_16905	gacA	response regulator	3.4	10.8	8e-49	2.5e-46
ACX60_13270	ACX60_13270	membrane protein	2.2	4.7	4e-49	1.4e-46
ACX60_01360	acr1	fatty acyl-CoA reductase	1.5	2.9	6e-60	3.7e-57
ACX60_15250	gacS	chemotaxis protein CheY	3.3	10.2	3.8e-64	2.9e-61
ACX60_13930	ACX60_13930	hemerythrin	1.9	3.7	2.5e-69	2.6e-66
ACX60_05485	ACX60_05485	pseudogene	3.4	10.8	6.6e-225	2e-221

## Sheet: Supplementary Table 2
Table S2. Differential expression of genes relative to untreated wild-type (WT) Acinetobacter baumannii strain ATCC 17978 in the ΔdksA and WT after treatment with ZnSO4 (3 mM) or CuSO4 (6 mM) for 40 mins, as determined by RNA sequencing.
		DdksA/WT			DdksA+Cu/WT			DdksA+Zn/WT			WT+Cu/WT			WT+Zn/WT
locus_tag	gene_name_EN	logFC	Padjusted		logFC	Padjusted		logFC	Padjusted		logFC	Padjusted		logFC	Padjusted
ACX60_00005	dnaA	-0.0127864	0.985626		-0.886807	0.0395057		-0.945952	0.0278916		-0.447409	0.361054		-0.389425	0.575448
ACX60_00010	dnaN	-0.638833	0.169514		-0.81272	0.056161		-0.925332	0.0291519		-0.806326	0.078162		0.00296759	0.998788
ACX60_00015	recF	-0.0630394	0.950422		-0.330458	0.658418		0.607757	0.350158		-0.158474	0.862758		1.01087	0.233464
ACX60_00020	gyrB	-0.23876	0.707681		-0.448043	0.362616		-1.02301	0.0275447		-0.34604	0.53305		-0.160225	0.880634
ACX60_00025	cybC	-0.728111	0.24305		-1.43339	0.0122709		-1.21006	0.0327779		1.38029	0.0196805		-0.573947	0.496309
ACX60_00030	dedA	0.298805	0.751261		0.172641	0.838011		0.979485	0.150154		-1.2932	0.104168		0.825987	0.404398
ACX60_00035	yheS	1.46304	0.000337629		1.76103	1.78727e-05		1.56653	0.000187275		-1.26042	0.00215171		0.414963	0.444333
ACX60_00040	ACX60_00040	-0.385169	0.739147		0.21046	0.83609		1.31888	0.106249		-0.0534304	0.967795		0.977679	0.410856
ACX60_00045	ACX60_00045	-2.32054	1.73664e-05		-1.60131	0.00058448		-0.331739	0.464884		-0.526458	0.283459		0.256448	0.758346
ACX60_00050	adeT	-2.16301	0.00535041		-1.5384	0.0323297		0.75399	0.259637		-0.540498	0.499437		1.22407	0.146044
ACX60_00055	erpA	-0.819953	0.184749		1.93489	0.000524414		0.335123	0.561994		1.52351	0.00813818		0.180886	0.881499
ACX60_00060	dehH1_2	-0.974146	0.543965		-0.198547	0.903656		3.16329	0.0079825		2.291	0.0623541		0.149218	0.967251
ACX60_00065	anmK	0.291881	0.603422		1.39973	0.00171966		1.31488	0.00427299		0.633502	0.187126		0.32541	0.665921
ACX60_00070	tyrS	0.748814	0.114768		0.745215	0.090814		1.09142	0.0144766		-0.869888	0.0774887		0.0407307	0.974797
ACX60_00100	gst5	-0.0307683	0.971413		-1.20759	0.0391673		-0.515551	0.382724		-1.08167	0.0848253		0.741451	0.371231
ACX60_00105	ACX60_00105	-0.402238	0.632222		1.23669	0.052525		-0.267125	0.707049		-1.19155	0.0996905		-1.66788	0.0350665
ACX60_00110	metP	-4.47811	3.04593e-07		-3.78541	4.53456e-07		-3.52013	5.3852e-06		-2.3581	0.000310019		-2.18083	0.00151128
ACX60_00115	ACX60_00115	-5.63715	0.0470615		-0.875106	0.654059		0.419765	0.819016		-0.856172	0.687271		-2.62302	0.27345
ACX60_00120	sun	0.837466	0.0296879		0.758471	0.0370037		0.424283	0.247468		-0.44105	0.291366		0.249144	0.703913
ACX60_00125	fmt	0.674248	0.282659		0.808109	0.150011		-0.116291	0.849831		-0.633467	0.322683		0.298692	0.784775
ACX60_00130	ilvD	0.0658636	0.909786		-0.356578	0.383417		0.192789	0.63439		0.0536951	0.9261		0.483884	0.378564
ACX60_00135	ACX60_00135	-0.243539	0.649172		-0.191151	0.68452		-0.750071	0.0629583		0.0562295	0.9261		0.300152	0.67606
ACX60_00140	ACX60_00140	-0.956747	0.492784		0.0521235	0.974534		2.45505	0.0206991		1.57571	0.165115		0.789637	0.655374
ACX60_00145	ACX60_00145	0.411048	0.666839		-0.503304	0.54167		0.239381	0.766052		-0.248456	0.798581		1.03017	0.299125
ACX60_00150	rutG	0.529147	0.329863		-0.069313	0.91362		0.737185	0.11774		0.109435	0.874009		-1.02236	0.0844841
ACX60_00155	ppc	-1.91883	0.000163254		-2.0648	3.29795e-05		-2.08163	7.27049e-05		-2.31479	1.52922e-05		-0.880082	0.114721
ACX60_00160	ACX60_00160	-0.775473	0.297028		-0.578771	0.412796		-0.735307	0.277195		-1.13373	0.11809		0.154641	0.925334
ACX60_00165	ACX60_00165	-0.954045	0.465671		-0.960196	0.422365		1.98637	0.051822		-1.97378	0.124773		0.378213	0.870213
ACX60_00170	czcA	-0.79079	0.124506		-0.838119	0.0797845		0.670994	0.146786		-0.939418	0.0665793		-0.136651	0.900091
ACX60_00175	ACX60_00175	-0.195179	0.858906		-0.943152	0.22422		-0.643856	0.412526		-1.52065	0.0687697		-0.286375	0.861125
ACX60_00180	dnaJ	0.931114	0.120731		2.38855	9.37336e-05		0.464106	0.410682		0.216508	0.761646		-0.0582944	0.973218
ACX60_00185	ACX60_00185	0.616868	0.307943		1.90011	0.000561352		1.37292	0.0118008		1.60729	0.00497845		2.14172	0.00073486
ACX60_00190	dapB	-0.584894	0.515101		-0.652841	0.406329		0.115027	0.884386		-0.491797	0.580106		0.694614	0.537412
ACX60_00195	ACX60_00195	-0.963923	0.0479174		-0.0373643	0.953377		-0.156153	0.751943		0.353062	0.504715		1.14076	0.0322941
ACX60_00200	ydhP	0.0539764	0.950275		0.942078	0.0814663		1.0604	0.0483632		-0.229747	0.749245		-0.169616	0.887845
ACX60_00205	dkgB	0.560307	0.309649		1.53956	0.00185612		0.781903	0.104823		0.222744	0.725742		0.0264267	0.988239
ACX60_00210	yafC	-0.945567	0.48918		-1.0262	0.412953		2.45924	0.0211079		1.0891	0.365966		-0.0278168	0.993849
ACX60_00215	ACX60_00215	0.428013	0.888073		-0.353667	0.913492		5.65588	0.00254281		-2.61911	0.459011		2.04228	0.413503
ACX60_00220	ACX60_00220	-0.374917	0.661656		0.454993	0.519587		1.99045	0.00303392		0.659941	0.362838		1.97425	0.00745566
ACX60_00225	yjgB	0.231989	0.796364		1.00057	0.120788		0.340139	0.621778		-1.49082	0.0424148		-0.920656	0.309366
ACX60_00230	tag	1.98696	0.136485		0.784058	0.57586		1.18179	0.36209		-1.7867	0.299633		-0.187906	0.960035
ACX60_00240	lytH	0.713543	0.516438		0.266423	0.808185		0.656807	0.49233		-1.57113	0.154621		0.0930614	0.973218
ACX60_00245	mutY	1.73088	0.00852446		1.92532	0.00229669		1.4792	0.0178276		-1.16285	0.100137		-0.0710999	0.97125
ACX60_00250	ACX60_00250	-1.26378	0.0246902		-2.86087	6.70812e-06		-2.24617	0.000254399		-0.943371	0.0962597		-0.601536	0.439924
ACX60_00255	ACX60_00255	-1.83929	6.17664e-05		-2.32556	1.38003e-06		-1.55909	0.00044369		-1.26991	0.00310105		-0.872558	0.067511
ACX60_00260	ACX60_00260	-2.26417	0.0161838		-0.138079	0.888472		-1.45601	0.0997778		1.70932	0.0344652		-2.39652	0.0148802
ACX60_00265	ACX60_00265	1.3801	0.128745		1.03546	0.226795		1.83198	0.0287074		0.885147	0.356153		0.733565	0.585514
ACX60_00270	yliI	-1.90358	0.00231864		-1.69114	0.00405367		-0.151868	0.800808		0.108897	0.893583		-0.955425	0.185554
ACX60_00275	rarA	-0.505319	0.216673		-0.408832	0.278425		-1.06831	0.00526891		0.0681789	0.901491		0.026443	0.982832
ACX60_00280	yfdC	-3.43874	0.000964783		-2.12116	0.0168236		0.362514	0.666342		1.47095	0.0767795		0.440417	0.762834
ACX60_00285	ACX60_00285	-2.31287	0.000516942		-3.38404	9.9995e-06		-1.25074	0.0337407		0.537693	0.40199		-0.670282	0.41779
ACX60_00290	purC	-0.129279	0.869224		0.0944876	0.885304		-0.259473	0.645971		-0.232214	0.731416		-1.18387	0.0650634
ACX60_00295	bamC	0.27658	0.687544		0.185433	0.759296		-0.517472	0.314681		0.0807107	0.919522		0.282017	0.778184
ACX60_00300	dapA	-0.716594	0.110851		-1.75246	0.00010209		-1.17066	0.00628684		-0.438686	0.349001		0.00242452	0.998788
ACX60_00305	pncA	-0.863874	0.278792		-0.416853	0.597911		0.00937978	0.99042		0.233346	0.798581		0.587645	0.600781
ACX60_00310	yocS	-1.71217	0.140472		-1.26552	0.240836		1.60824	0.0940762		-1.35417	0.242297		-0.0607454	0.986346
ACX60_00320	ybbK	0.321416	0.768776		0.356385	0.700091		1.7583	0.0265812		-2.05548	0.0419906		-0.772558	0.538166
ACX60_00325	hppD	-1.71145	0.0351277		-1.20823	0.110278		0.621019	0.415474		-1.10314	0.178853		-0.527957	0.692735
ACX60_00330	ACX60_00330	-0.982363	0.0178985		-0.602959	0.122028		-0.749599	0.0505656		-0.245958	0.601977		1.01899	0.02761
ACX60_00335	ACX60_00335	-2.39441	0.0136025		-1.23211	0.159674		1.52474	0.0456653		-1.58564	0.0962359		-0.657638	0.606421
ACX60_00340	maiA	-2.13588	0.0189145		-1.73973	0.042109		1.59345	0.0463695		-2.20475	0.0193286		-0.0439864	0.988239
ACX60_00345	fahA	-2.55498	0.000149292		-2.21609	0.000348855		0.758383	0.174203		-1.57632	0.0111548		-0.232888	0.845736
ACX60_00350	aroP	-0.38979	0.57205		-0.96295	0.0910814		0.740353	0.175224		-1.7531	0.00576593		0.187867	0.880596
ACX60_00355	ACX60_00355	0.735677	0.6961		2.32436	0.0871833		3.63077	0.00998182		1.97333	0.180745		0.388304	0.901973
ACX60_00360	yciC	-2.63358	0.453787		3.21206	0.0879161		6.30745	0.00186317		3.8259	0.0507193		0.237107	0.972913
ACX60_00365	ACX60_00365	1.83886	0.000370006		-0.145454	0.790348		0.884788	0.0500773		-1.35832	0.00723691		-0.245197	0.787881
ACX60_00370	hutC	-0.244923	0.822079		-1.21949	0.128377		-0.0934106	0.91209		-1.44612	0.0933127		-0.217747	0.901324
ACX60_00380	hutU	-0.598368	0.201242		-1.91727	4.23086e-05		-0.4888	0.241259		-0.464986	0.329397		-0.261984	0.741774
ACX60_00385	hutH	-1.70248	0.000447976		-3.60216	1.08304e-08		-1.51756	0.00136176		-1.15335	0.0134425		-2.14657	0.000105078
ACX60_00390	proY	-2.18922	0.000390129		-3.32507	1.56089e-06		-0.331959	0.556002		-1.44913	0.0134425		-2.13908	0.0012241
ACX60_00395	hutI	-1.92281	0.00264651		-3.12472	1.09812e-05		-0.45783	0.441541		-2.04941	0.00169537		-2.17485	0.00188876
ACX60_00400	hutG	-2.04611	0.00531473		-3.21943	6.35477e-05		0.0497203	0.945854		-1.71721	0.0193269		-2.04456	0.0106654
ACX60_00405	ACX60_00405	-1.11961	0.0792354		-2.15958	0.0007659		0.40668	0.504065		-1.04546	0.101675		0.209392	0.876108
ACX60_00410	gph	-1.15159	0.127899		-1.89812	0.0105549		0.156408	0.833182		-2.49991	0.00283267		1.24897	0.140536
ACX60_00415	murI	0.173577	0.780937		-1.83344	0.00030773		-0.468606	0.313909		-2.30652	4.91703e-05		0.0758052	0.953303
ACX60_00420	ACX60_00420	-0.572311	0.666671		-2.93557	0.0218702		1.87706	0.052559		-1.32236	0.271823		-0.00817149	0.99848
ACX60_00425	ACX60_00425	-2.01496	0.0293632		0.110476	0.918785		0.943363	0.246126		-0.727984	0.451291		-0.269961	0.882894
ACX60_00435	ACX60_00435	0.101584	0.968218		-3.00514	0.266727		4.53922	0.00261377		0.940485	0.636296		1.42591	0.508148
ACX60_00440	glmS	-0.222597	0.72945		0.0728978	0.902984		-1.08735	0.0206313		-0.644451	0.206931		-0.799502	0.196847
ACX60_00445	glmU	-0.139661	0.858244		0.258475	0.664966		-0.748604	0.147273		-0.797572	0.160641		0.0654792	0.969026
ACX60_00450	pgpA	0.355887	0.556626		1.38125	0.00481726		-0.143584	0.784911		-0.0381649	0.960075		0.705871	0.290234
ACX60_00455	thiL	-0.207753	0.822079		-0.871282	0.196361		0.486145	0.466744		-2.1966	0.00442535		-0.0668174	0.973218
ACX60_00460	nusB	1.03632	0.240148		-0.423266	0.653282		0.289943	0.74025		0.858785	0.339273		-0.0135096	0.994673
ACX60_00465	ribH	1.12321	0.11156		0.806975	0.223727		-0.433846	0.537307		0.113184	0.909425		-0.0617244	0.974748
ACX60_00470	ribB	0.259872	0.670829		0.477118	0.318714		-0.225129	0.643879		-0.290216	0.6071		-0.153562	0.882894
ACX60_00475	ACX60_00475	-0.514456	0.236511		-0.633067	0.103616		-1.35186	0.00142899		-0.154122	0.759821		0.0427319	0.972955
ACX60_00480	serB	0.661339	0.192177		0.484625	0.30627		0.150143	0.764277		-0.798017	0.105216		0.679991	0.281777
ACX60_00485	ACX60_00485	1.16455	0.00817865		1.35731	0.00138403		0.754426	0.0636513		-0.0204563	0.974561		1.45908	0.00280043
ACX60_00490	ACX60_00490	-0.232707	0.736189		0.412015	0.441388		-0.624932	0.217868		1.88861	0.0007056		0.17777	0.876108
ACX60_00495	dtd	2.23236	0.000390129		1.36665	0.0142423		0.173037	0.776829		0.286459	0.684657		0.936104	0.203114
ACX60_00500	katB	-0.462585	0.61039		2.12752	0.00321151		2.18145	0.00356741		-1.5386	0.0527301		1.57775	0.067511
ACX60_00505	ankB	0.685458	0.742524		0.195869	0.929447		2.93107	0.0485104		2.63302	0.100036		0.239684	0.955976
ACX60_00510	pncB	-1.00787	0.0307597		-1.11044	0.0128384		-0.123713	0.794084		-0.0532284	0.934717		1.48609	0.00340732
ACX60_00515	rhdA	-0.106215	0.911087		-0.288671	0.70014		0.371654	0.584175		-0.959695	0.183781		1.1721	0.148636
ACX60_00520	psd	0.765446	0.223506		0.940682	0.0973614		1.11233	0.0479378		-0.00407651	0.997571		0.947425	0.202205
ACX60_00525	ACX60_00525	-1.72265	0.000845066		-2.57332	4.16268e-06		-2.09972	0.000130252		-2.11469	9.9777e-05		-0.145426	0.887845
ACX60_00530	phoR	-0.371817	0.350795		0.301379	0.412354		-0.236728	0.511551		-0.365862	0.353116		0.17941	0.794608
ACX60_00535	ACX60_00535	-0.801125	0.311066		0.55951	0.443653		-0.1197	0.875918		-1.17049	0.126921		-0.0116637	0.994673
ACX60_00540	ACX60_00540	0.169067	0.896432		0.331594	0.740927		1.87673	0.0258208		0.0233377	0.986434		0.897582	0.467007
ACX60_00545	ACX60_00545	0.324655	0.740502		-1.29721	0.0960308		0.935554	0.187853		0.385929	0.665763		0.741116	0.482262
ACX60_00550	yoeA	-0.783874	0.13983		-0.0828831	0.891342		-0.392274	0.432923		0.102628	0.884211		-0.251691	0.792625
ACX60_00555	dapC	-0.850986	0.0416892		-0.725919	0.0637544		-1.19759	0.00406987		-0.246287	0.602472		-0.846086	0.0771515
ACX60_00560	yjiN	-1.57277	0.00184266		-0.826752	0.0718466		-0.108113	0.827938		-0.0639717	0.92596		-0.104877	0.926405
ACX60_00565	ACX60_00565	0.738664	0.223073		1.89307	0.000795242		0.51902	0.355111		0.511044	0.417014		-0.548579	0.517342
ACX60_00570	ACX60_00570	-0.149321	0.868547		2.06755	0.00100923		-0.106822	0.87069		1.07981	0.093885		-0.700682	0.426408
ACX60_00575	gshA	0.218849	0.795088		1.60216	0.00890247		0.14151	0.830007		-0.0200998	0.984267		0.242375	0.853492
ACX60_00580	dsbB	0.601695	0.710922		0.552477	0.695772		2.78315	0.0197412		2.53593	0.044356		0.543451	0.820188
ACX60_00600	ACX60_00600	-2.10568	0.230177		-5.62723	0.0279802		1.35128	0.320692		-5.62723	0.0371216		-2.90472	0.140486
ACX60_00605	yjbJ	0.212988	0.816984		-0.0862904	0.921093		1.97448	0.00401146		-1.26724	0.0856871		1.29527	0.110406
ACX60_00610	ACX60_00610	-0.594255	0.668297		-1.18394	0.3138		1.81375	0.0723084		-0.943938	0.461047		0.572237	0.763785
ACX60_00615	ACX60_00615	-0.667632	0.751095		-4.89245	0.0785264		4.06178	0.00556908		-0.281582	0.902066		0.740207	0.776084
ACX60_00630	ACX60_00630	-0.722858	0.282997		-0.752222	0.221756		0.0800493	0.902615		1.04186	0.099472		1.14808	0.121187
ACX60_00635	ACX60_00635	0.0898801	0.969813		-0.781205	0.708217		3.4147	0.0197324		-0.865115	0.703955		-0.00450769	0.998887
ACX60_00640	ACX60_00640	-0.364813	0.503563		0.117268	0.827078		1.0448	0.0183332		1.67971	0.000549673		1.11263	0.0310742
ACX60_00645	yqiA	-1.21104	0.0318573		-0.275754	0.642279		-0.394438	0.471678		-0.0626043	0.934908		1.07834	0.083544
ACX60_00650	parE	-0.585652	0.29963		-0.398166	0.460243		0.581868	0.236531		-1.28251	0.019763		1.08615	0.072605
ACX60_00655	allA	0.859705	0.52728		0.908744	0.45831		2.03048	0.0666831		-0.165467	0.9261		1.59884	0.282658
ACX60_00660	alc	-0.814035	0.514556		-0.256968	0.834449		2.30191	0.0180517		0.0874705	0.954445		0.675932	0.683749
ACX60_00670	ACX60_00670	3.5129	3.03949e-06		2.17327	0.000410647		2.34749	0.000370537		-1.57682	0.0385749		0.548864	0.558418
ACX60_00690	puuE	0.780714	0.52728		0.25582	0.839736		2.49662	0.0150455		-0.269171	0.858138		0.04065	0.989786
ACX60_00695	hpf	-2.46065	0.000338256		-2.15697	0.000663185		-3.29337	1.76064e-05		-1.41047	0.0285669		-0.217093	0.875347
ACX60_00700	ankB	-0.805666	0.116392		-0.867762	0.0679855		-1.13251	0.0184106		-0.168589	0.78186		0.493131	0.490432
ACX60_00705	ACX60_00705	-0.729673	0.188176		-1.06752	0.0333189		-2.0171	0.000437203		-0.698285	0.201802		-0.237048	0.820188
ACX60_00710	dsbD	-0.388909	0.381415		-0.554256	0.148743		-1.03555	0.00846405		-1.31703	0.00173356		-0.321552	0.611265
ACX60_00715	yliF	-0.533745	0.557934		-0.802341	0.299766		0.22958	0.774928		-0.33777	0.720299		0.214626	0.897091
ACX60_00720	est	-0.465468	0.367928		-0.894515	0.0450892		-0.549261	0.216451		0.0905677	0.890388		-0.127846	0.901939
ACX60_00725	ACX60_00725	-1.6295	0.000191286		-0.947593	0.0137222		-0.57743	0.12964		1.5287	0.000238429		0.747621	0.103441
ACX60_00730	spxA	0.0913152	0.921188		-0.0729107	0.931032		0.379573	0.560255		-0.0738276	0.935473		0.530989	0.587927
ACX60_00735	exoA	0.182071	0.885696		0.376138	0.696488		0.700952	0.417653		-0.757533	0.450299		0.0621747	0.981169
ACX60_00740	pyrE	1.55311	0.0070034		1.35748	0.0115067		0.253214	0.651744		-0.461989	0.459011		-0.317446	0.754694
ACX60_00745	ACX60_00745	-0.227132	0.907909		-0.146754	0.935726		1.97948	0.110092		0.991815	0.498685		2.03744	0.203114
ACX60_00750	ACX60_00750	0.330117	0.757632		1.27041	0.0972334		3.26884	0.000217771		1.62499	0.0457718		0.704597	0.557569
ACX60_00755	ACX60_00755	-0.280057	0.849492		-2.94612	0.0170484		-0.226124	0.841194		0.135731	0.9261		0.928424	0.536533
ACX60_00760	gshB	-0.303969	0.542858		0.70033	0.0795904		-0.319868	0.445436		0.530209	0.225621		-0.0777	0.941882
ACX60_00765	murG	0.410147	0.431268		1.13715	0.00958459		-0.219932	0.632989		-0.0684385	0.919619		0.187594	0.840468
ACX60_00770	murC	0.12335	0.858173		0.675714	0.143248		-0.820004	0.0696869		-0.921325	0.062595		-0.103258	0.931656
ACX60_00775	ddl	0.915871	0.0213337		0.462225	0.225392		-1.01653	0.00928132		-0.0178981	0.975691		-0.744123	0.116016
ACX60_00780	ftsQ	-1.00555	0.0213955		-0.435336	0.306503		-0.367928	0.381458		-0.0481146	0.935916		0.443858	0.459901
ACX60_00785	ftsA	-0.470547	0.373018		-0.310533	0.534347		-1.22056	0.009039		-0.536323	0.29359		-0.172253	0.866947
ACX60_00790	ftsZ	-0.672606	0.225197		-0.327124	0.548669		-1.50886	0.00400662		0.0273412	0.971704		0.726122	0.290234
ACX60_00795	lpxC	0.176162	0.761228		0.196025	0.685775		-0.243879	0.586628		-0.472066	0.327728		-1.30868	0.00918951
ACX60_00800	ACX60_00800	-1.18413	0.134671		-1.25718	0.0926501		0.196195	0.799593		0.124801	0.905493		-0.327721	0.820188
ACX60_00805	ACX60_00805	-0.000872064	0.999487		-1.00195	0.0120082		-1.22901	0.003567		0.613486	0.151336		-0.786676	0.113987
ACX60_00810	aceE	-0.729312	0.173576		0.684016	0.162058		-0.40548	0.41447		0.639199	0.231166		1.00555	0.100033
ACX60_00815	aceF	-0.806524	0.0444732		0.475951	0.209529		-0.626635	0.0896235		0.318698	0.465162		0.240715	0.730395
ACX60_00825	ACX60_00825	0.647484	0.174439		0.879611	0.0417689		0.0283483	0.953633		-0.512865	0.301244		-1.45775	0.00526504
ACX60_00830	ACX60_00830	0.75651	0.0950627		2.23526	4.64857e-06		1.33196	0.00282725		2.45548	2.5726e-06		1.09179	0.0287971
ACX60_00835	ACX60_00835	0.963636	0.043964		0.190251	0.719758		0.601785	0.179253		-0.309292	0.579691		0.234796	0.792625
ACX60_00845	guaB	2.1133	0.000434277		1.88916	0.000712236		0.607716	0.248874		-0.0419047	0.960075		0.17805	0.882894
ACX60_00850	glmM	-0.919253	0.0513783		-0.305298	0.528453		-1.05429	0.0178087		-0.285808	0.592852		0.606766	0.329735
ACX60_00855	pdxH	-0.62685	0.214692		-0.0112158	0.986015		-0.73664	0.102558		-0.19134	0.743301		0.787778	0.179077
ACX60_00860	recJ	-0.518467	0.392974		-0.59407	0.26812		0.354237	0.508431		-0.728787	0.201333		0.357769	0.693826
ACX60_00865	ACX60_00865	-2.23913	0.00013618		0.584936	0.253416		-2.68788	2.03293e-05		-0.105125	0.884721		-1.09771	0.0771515
ACX60_00870	prfB	0.423679	0.64929		-0.0807769	0.935726		1.89429	0.00980369		0.454039	0.606976		0.857734	0.403659
ACX60_00875	arsR	-0.177293	0.911087		3.6114	0.000327723		3.10457	0.0023417		0.588631	0.648345		4.19548	0.000327505
ACX60_00880	xenB	0.0433872	0.968118		3.69205	1.0231e-06		3.14699	2.67296e-05		0.64161	0.382098		3.99522	3.42332e-06
ACX60_00885	kdtA	0.308055	0.557645		1.07323	0.0111052		0.27272	0.535802		-0.406476	0.403448		0.140931	0.882894
ACX60_00895	mscS	0.938946	0.0637095		2.31949	1.63208e-05		0.625183	0.184332		0.961221	0.0589613		0.0197735	0.989786
ACX60_00900	ACX60_00900	-1.21371	0.0519687		0.846645	0.132778		-0.166068	0.792127		0.577113	0.367351		0.235034	0.840973
ACX60_00905	acsA	-3.16436	6.00429e-08		-3.0283	9.19168e-09		-2.12348	6.06718e-06		-0.245819	0.580532		-0.398911	0.471931
ACX60_00910	yddQ	-1.61126	0.1206		-1.34766	0.173835		1.19717	0.176978		1.18913	0.216172		-0.513853	0.758779
ACX60_00920	sfnG	-0.162874	0.776565		-0.118252	0.812298		1.19507	0.00571615		0.485908	0.300932		2.0325	0.000105078
ACX60_00925	msuE	-2.33734	0.00475966		-0.828269	0.260931		1.78952	0.00957145		-2.09965	0.0119356		2.19117	0.00583294
ACX60_00930	tcsR	-0.36044	0.633739		-0.274396	0.686861		0.396514	0.515135		0.178096	0.821095		1.00674	0.17578
ACX60_00935	ACX60_00935	-3.0428	2.48782e-06		-3.34583	1.99332e-07		-3.71756	3.44076e-07		1.18651	0.0230682		-1.83722	0.00167229
ACX60_00940	ACX60_00940	-1.11098	0.00542186		-0.89596	0.0161107		-0.12933	0.74863		-0.491718	0.229309		-0.231283	0.741518
ACX60_00945	yjcH	-4.59132	1.57156e-07		-4.39862	5.60394e-08		-2.38821	0.000213609		-2.06672	0.000662404		-0.83291	0.235482
ACX60_00950	actP	-4.27226	2.32398e-06		-4.59326	2.9474e-07		-3.06827	0.00010058		-1.96717	0.00510643		-1.49075	0.0549791
ACX60_00955	ACX60_00955	-1.59222	0.00235444		-1.16847	0.0151967		-1.02931	0.0321128		0.202284	0.737435		0.0958549	0.940205
ACX60_00960	ACX60_00960	-0.394689	0.404441		-0.583916	0.148981		-1.14726	0.00632413		-1.17302	0.00721612		-1.51279	0.00165999
ACX60_00965	ACX60_00965	2.35255	0.000792745		0.593481	0.361226		1.00179	0.0992112		-2.15825	0.00192696		0.744963	0.413503
ACX60_00970	ACX60_00970	-0.223546	0.725244		-0.0271427	0.966028		1.94127	0.000197628		0.439195	0.40515		1.67317	0.00173758
ACX60_00975	uvrA	-0.189114	0.738462		1.03152	0.0116507		-0.392304	0.339873		0.396395	0.396201		0.323366	0.6445
ACX60_00980	ACX60_00980	-0.798964	0.160366		0.925908	0.0714291		1.76625	0.00162655		2.71703	1.39325e-05		2.5011	0.000123184
ACX60_00985	mecR	-0.36561	0.743173		1.22079	0.128046		1.4219	0.0726572		0.685761	0.459751		2.14945	0.0252033
ACX60_00990	ACX60_00990	0.0292415	0.984487		-0.592341	0.587683		0.656805	0.496008		1.90037	0.0477678		1.68223	0.134209
ACX60_01000	tenA	0.238925	0.800785		-0.379592	0.627872		-0.417363	0.572023		-0.967442	0.207389		-1.51684	0.0771515
ACX60_01005	ACX60_01005	2.16005	0.00095311		1.16965	0.0451378		0.691881	0.233623		-1.62527	0.0127955		0.236176	0.851301
ACX60_01010	yajR	0.327123	0.483259		0.376935	0.350062		-0.00979123	0.982176		1.10379	0.0075946		0.819005	0.0827105
ACX60_01015	ssb	-0.139537	0.885539		-1.07121	0.0956614		-0.907829	0.150525		-1.26162	0.068026		0.50409	0.642335
ACX60_01020	ACX60_01020	0.00609514	0.999487		1.82718	0.45447		5.55463	0.00480627		0.290829	0.938034		4.37264	0.048857
ACX60_01025	azlC	0.407309	0.663191		0.0790391	0.938871		2.7776	0.000269546		-0.805316	0.391557		4.7125	1.46516e-06
ACX60_01030	sinR	0.466271	0.542119		0.878997	0.156593		1.35043	0.0272778		0.346293	0.650246		2.09644	0.00402743
ACX60_01035	gabP	-2.61049	0.0235456		-2.69765	0.0184854		0.696711	0.48968		-0.627541	0.600362		-1.46504	0.281777
ACX60_01040	gabR_1	0.455586	0.616868		0.25438	0.767157		2.45121	0.00136244		-0.873074	0.312296		0.889185	0.369273
ACX60_01045	gabT	-4.77298	8.746e-06		-4.31344	1.74772e-05		-0.826416	0.242758		-1.08097	0.15261		-2.6294	0.00202583
ACX60_01050	gabD	-1.89432	2.27802e-05		0.307611	0.439399		-1.9817	1.7638e-05		-0.221872	0.626965		-1.46921	0.0010669
ACX60_01055	ACX60_01055	-0.87516	0.370212		-1.35054	0.137334		2.08481	0.0115891		0.812081	0.379108		0.94846	0.413503
ACX60_01060	ycaC	-2.53072	3.79199e-06		-3.69304	9.16558e-09		-3.14725	5.63629e-07		-0.89664	0.0497661		-1.69737	0.000982554
ACX60_01065	ACX60_01065	-0.0819907	0.89012		1.491	0.000237343		0.481265	0.214797		1.11609	0.00694201		0.772659	0.10418
ACX60_01070	ACX60_01070	-0.91768	0.0845045		-1.53143	0.0027486		-0.946861	0.0525245		-0.631261	0.246692		0.194829	0.854659
ACX60_01075	cfa	-0.585947	0.569426		-0.0347614	0.976851		-0.947428	0.0234715		0.507001	0.602472		0.675011	0.598126
ACX60_01080	ACX60_01080	-1.39823	0.264017		0.129337	0.926884		1.87492	0.0194435		0.914344	0.446609		0.325211	0.886644
ACX60_01085	ACX60_01085	4.12105	3.58718e-06		1.97288	0.00598875		0.633904	0.569818		-0.169555	0.888859		-0.0238645	0.992961
ACX60_01095	ynfM	-0.492735	0.592222		0.477523	0.543722		3.51851	3.25478e-05		-0.254586	0.787667		1.17773	0.203114
ACX60_01100	ynfL	-0.290249	0.819914		0.659638	0.490289		1.17715	0.0945506		1.90043	0.0373414		1.783	0.0826038
ACX60_01105	ACX60_01105	0.85602	0.358949		-0.072821	0.951826		2.87489	0.00191185		-0.727861	0.472632		0.074792	0.974797
ACX60_01110	ACX60_01110	-0.733924	0.355569		-0.893501	0.205225		1.88747	0.0212928		0.0718819	0.94441		-0.0470231	0.983868
ACX60_01115	ACX60_01115	-0.512861	0.739239		-1.46967	0.246834		-0.959132	0.168308		-0.386408	0.795066		0.332055	0.887845
ACX60_01125	ACX60_01125	-0.865378	0.0436777		0.0769848	0.877885		1.17544	0.282219		0.392882	0.384359		1.73126	0.000296427
ACX60_01130	ACX60_01130	-0.317312	0.827854		-0.266315	0.83412		-0.0671909	0.878732		-0.0114698	0.996042		0.788574	0.620825
ACX60_01140	ACX60_01140	0.560862	0.76981		0.443776	0.797593		2.43782	0.0141016		-0.319317	0.886073		0.466426	0.880596
ACX60_01145	ydeP5	-0.441754	0.85508		-0.701877	0.74269		3.09704	0.0233711		0.793644	0.678616		0.59162	0.840973
ACX60_01150	ACX60_01150	-0.522708	0.662606		-1.52369	0.121658		3.61624	0.0116637		-1.83537	0.0848253		-1.2517	0.330973
ACX60_01155	ACX60_01155	0.105665	0.901095		-0.955053	0.103616		1.02982	0.252991		1.1868	0.0444192		0.329561	0.74941
ACX60_01160	ACX60_01160	0.700983	0.378045		-0.499665	0.53647		0.453027	0.432758		0.463616	0.582298		1.40553	0.0911868
ACX60_01165	ACX60_01165	-0.146438	0.903223		-0.967004	0.25149		2.12468	0.00338919		0.0472921	0.969976		-0.0393262	0.988651
ACX60_01170	ACX60_01170	-0.147555	0.929225		0.990597	0.38899		0.993659	0.202098		-0.444778	0.776172		0.768911	0.663138
ACX60_01175	ACX60_01175	0.110975	0.911087		0.45411	0.541719		1.8309	0.0842133		1.79025	0.010789		1.47859	0.0574715
ACX60_01180	yrkL	-0.225874	0.86965		-0.228308	0.843015		1.33339	0.0428403		1.09183	0.276274		0.0537312	0.987059
ACX60_01185	ACX60_01185	0.833399	0.416964		-1.12223	0.253455		1.94197	0.0305205		-1.07901	0.3108		0.806495	0.559703
ACX60_01190	ACX60_01190	0.270576	0.890482		-1.07176	0.525486		1.94964	0.0260386		-1.63178	0.371535		1.155	0.55699
ACX60_01195	ACX60_01195	-0.558169	0.804218		-4.63706	0.105463		3.05327	0.0177906		-2.48783	0.301244		-0.71938	0.820188
ACX60_01205	ACX60_01205	1.01154	0.194446		-0.539042	0.50319		3.33403	0.0241329		-1.0364	0.206855		0.415677	0.754714
ACX60_01215	kup	0.434908	0.414607		0.407443	0.395446		1.02296	0.148606		-1.1224	0.0250198		-0.288416	0.730395
ACX60_01220	ACX60_01220	-3.09709	2.78192e-06		0.833515	0.0924254		0.904366	0.0428002		-0.157663	0.811785		-1.37274	0.0210727
ACX60_01225	ACX60_01225	0.505324	0.452811		0.813572	0.148879		-2.57272	3.06095e-05		-0.0678594	0.934844		0.943904	0.204665
ACX60_01230	yfiK	-1.43435	0.222599		-0.940026	0.403846		0.269309	0.645803		-1.16017	0.338825		0.0806381	0.979049
ACX60_01235	ACX60_01235	-0.695568	0.244283		-0.647817	0.235912		0.608262	0.565385		0.36369	0.571274		0.479623	0.575448
ACX60_01240	aqpZ	-0.421191	0.606113		-1.59213	0.017957		-1.30649	0.0181544		-1.92558	0.0090788		-0.645188	0.512671
ACX60_01245	ACX60_01245	-1.01175	0.275319		-1.81722	0.0389116		-0.0879503	0.900471		-1.09606	0.231097		0.435497	0.773389
ACX60_01255	hisF	1.91629	0.000270521		1.77103	0.000359018		1.06789	0.176505		0.119081	0.86372		0.782535	0.207789
ACX60_01260	thrB	-0.565716	0.478404		-0.134645	0.86969		1.24691	0.0102487		-0.868347	0.239727		1.19577	0.147144
ACX60_01265	ysdA	-0.912906	0.486389		-0.64583	0.599026		0.200567	0.779629		-0.611649	0.649214		0.0985067	0.974627
ACX60_01270	ACX60_01270	-1.47034	0.164141		-0.247203	0.825849		0.857301	0.426976		-1.21557	0.256708		-1.06308	0.435552
ACX60_01285	puuR_1	2.10066	0.0183942		2.38435	0.0051585		-1.28529	0.201833		0.290609	0.805305		0.522321	0.740299
ACX60_01290	hisA	1.54105	0.108522		1.24214	0.167422		2.29914	0.00850011		-0.322826	0.792403		-0.189367	0.937185
ACX60_01295	rnd	-0.183562	0.871263		-0.729956	0.385585		1.63421	0.0653433		-1.12141	0.200055		1.11289	0.275049
ACX60_01300	ACX60_01300	-1.10412	0.051337		-2.9489	1.08809e-05		0.510338	0.525678		-0.937491	0.100036		0.0778314	0.960782
ACX60_01305	hisH	0.837431	0.401953		0.552725	0.564478		-1.17162	0.0289743		-0.526756	0.634165		1.22856	0.287865
ACX60_01310	hisB	0.282871	0.76981		0.108234	0.90569		1.17255	0.16515		-0.471472	0.587285		0.439533	0.734951
ACX60_01315	ACX60_01315	-0.00643589	0.995633		0.198834	0.754603		0.161386	0.835228		-0.481329	0.442132		0.954979	0.178056
ACX60_01330	ypeA	-1.02652	0.399596		-1.34221	0.229711		-0.226543	0.693884		-0.117697	0.936311		0.625148	0.728838
ACX60_01335	ygfH	-1.09251	0.0424398		-1.47838	0.00382741		0.772063	0.460537		-1.60877	0.00356295		-1.31751	0.0289585
ACX60_01340	ACX60_01340	-1.37311	0.00397621		-1.2354	0.0055891		-2.18003	0.000196756		-0.176635	0.756582		-0.167729	0.865629
ACX60_01345	ACX60_01345	-1.56994	0.00126975		-0.845232	0.0557882		-2.21739	3.87296e-05		-0.348479	0.502282		-0.107297	0.925334
ACX60_01350	yhgF	1.00543	0.0573954		1.01977	0.0386744		-2.03856	0.000101479		-0.214981	0.734632		0.326291	0.71621
ACX60_01355	ychM	-0.908662	0.102647		-0.425513	0.437806		0.187653	0.723183		-0.333662	0.589521		-1.58683	0.00918951
ACX60_01360	acr1	0.866485	0.16149		-0.515772	0.387711		-0.122471	0.826426		-1.52574	0.0130117		-0.246871	0.835011
ACX60_01365	ACX60_01365	0.0727029	0.959168		0.478281	0.627723		-0.911707	0.0998969		0.780674	0.433418		0.20405	0.925334
ACX60_01375	ACX60_01375	-0.554892	0.716863		0.403309	0.755987		0.560613	0.550811		1.18571	0.325104		0.206743	0.941753
ACX60_01380	metY	-0.349835	0.488328		-0.425509	0.323356		2.82205	0.0102232		-0.749342	0.0936236		-0.128187	0.890569
ACX60_01385	yjjK	0.924964	0.0570524		0.403892	0.40256		0.134119	0.766052		-0.171907	0.76983		-0.00911843	0.993849
ACX60_01390	ACX60_01390	-1.22795	0.173369		-0.816806	0.341932		0.146647	0.766305		0.749714	0.404066		0.202198	0.915809
ACX60_01395	ACX60_01395	1.32327	0.00643749		0.0792804	0.892158		-0.502417	0.564259		-0.52244	0.330397		0.15559	0.880634
ACX60_01400	ACX60_01400	-0.373331	0.549023		1.00349	0.0436148		0.527265	0.254353		0.490859	0.389353		1.12202	0.0678476
ACX60_01405	czcC	-0.663979	0.224167		0.0845304	0.889758		0.196742	0.710905		0.774009	0.133999		2.10111	0.000327505
ACX60_01410	czcB	-0.980059	0.236511		-0.592777	0.4611		1.53898	0.00256321		0.454899	0.603267		1.10401	0.244577
ACX60_01415	czcA	-1.36564	0.0223169		-1.57309	0.00667541		1.06536	0.133876		-0.794581	0.193459		0.0800744	0.962044
ACX60_01420	czcD	-0.910534	0.0387298		-1.11709	0.00761737		0.64867	0.234746		0.00821922	0.990255		-0.365883	0.581624
ACX60_01425	ACX60_01425	1.52863	0.0188518		1.21585	0.044966		-0.789339	0.0545004		0.856427	0.196887		0.510327	0.613866
ACX60_01430	ACX60_01430	-1.91614	0.00552354		-3.22223	6.63745e-05		0.212244	0.747143		1.57534	0.0134246		0.47222	0.633455
ACX60_01445	ACX60_01445	-1.06966	0.0319365		-1.50621	0.00240842		0.75297	0.208878		-0.382059	0.484457		0.395111	0.595256
ACX60_01450	mmuP	1.65407	0.000804431		1.82254	0.000159709		0.194095	0.695502		-1.47451	0.00457347		0.10701	0.926073
ACX60_01465	gltX	0.90007	0.116392		1.22027	0.020614		1.14289	0.0123139		-0.42112	0.504301		0.437202	0.620825
ACX60_01470	ACX60_01470	0.118561	0.868429		-1.7665	0.00055941		0.635561	0.227591		0.490576	0.360509		0.876033	0.145633
ACX60_01475	sbp	-0.44316	0.651119		0.226248	0.799696		-0.483919	0.309387		-0.345191	0.725767		2.58669	0.00286909
ACX60_01480	rsmH	0.657711	0.248123		0.82937	0.103594		2.38097	0.00239226		0.832453	0.127828		0.922276	0.152463
ACX60_01490	ftsI	-0.104508	0.839969		0.230304	0.548669		1.19304	0.0194527		-0.200831	0.642064		0.314795	0.57679
ACX60_01495	murE	0.0694886	0.906565		0.066042	0.891897		0.344017	0.326232		-0.6301	0.131698		-0.289954	0.666244
ACX60_01500	murF	-0.130804	0.911087		-0.223906	0.813085		-0.307386	0.44197		-1.24238	0.171599		-0.25384	0.884887
ACX60_01505	mraY	0.738695	0.503673		0.442854	0.675654		1.12239	0.149798		-0.371224	0.763733		-0.0747522	0.979049
ACX60_01510	ACX60_01510	-0.185965	0.882926		-0.298857	0.765546		2.23664	0.0151074		-0.282203	0.799039		0.392035	0.815843
ACX60_01515	rrmA	-0.916832	0.37939		-0.944275	0.321528		-0.70317	0.433657		-1.00667	0.329123		0.203262	0.926073
ACX60_01520	mrcA	-0.394183	0.440847		-0.242719	0.613339		1.26813	0.141183		-0.243666	0.642526		-0.105025	0.924164
ACX60_01525	pilM	-1.15741	0.242106		-1.68577	0.0814663		-1.11766	0.010413		-0.604404	0.5728		1.17931	0.290234
ACX60_01530	pilN	-0.0831414	0.968118		-2.63362	0.129227		2.158	0.0107561		-0.953852	0.572015		1.16155	0.504996
ACX60_01535	pilO	0.180498	0.911087		-1.67585	0.186273		2.70807	0.0213335		-2.00308	0.151445		0.59152	0.767783
ACX60_01540	pilP	0.837337	0.517417		-2.01415	0.158965		1.9425	0.0661191		-0.805224	0.580532		1.01742	0.523134
ACX60_01545	pilQ	0.218621	0.850725		-0.172424	0.862672		2.29711	0.0283786		-0.340045	0.743301		1.21615	0.232551
ACX60_01550	aroK	-0.252196	0.733694		-0.728999	0.188172		2.44696	0.00296137		0.115742	0.883021		0.706842	0.350751
ACX60_01555	aroB	-0.00767893	0.990754		-0.711181	0.0814663		-0.405851	0.469918		0.0721313	0.903113		0.855189	0.077417
ACX60_01560	ACX60_01560	0.12951	0.791422		0.281376	0.460124		0.207221	0.623271		-0.179087	0.687793		0.190988	0.783213
ACX60_01565	gltB	-1.04045	0.00736827		-0.914993	0.0117778		-0.425079	0.229786		-1.05794	0.00701789		-0.606154	0.208338
ACX60_01570	gltD	-0.514381	0.278569		-0.166762	0.735789		-0.987286	0.0081219		-1.43681	0.0021359		-0.228952	0.77953
ACX60_01575	ACX60_01575	0.19786	0.932469		0.80934	0.659894		-0.353712	0.413065		0.939973	0.624413		1.13763	0.62958
ACX60_01580	lemA	-0.665599	0.274591		-0.80881	0.134745		5.27672	0.000796675		0.307724	0.642064		-0.622708	0.431473
ACX60_01585	ygcG	-1.34687	0.00311653		-1.19227	0.00522743		-1.16915	0.0289032		0.957466	0.0321985		-0.771722	0.148636
ACX60_01590	ACX60_01590	-1.43315	0.0111109		0.000773509	0.999758		-1.05125	0.0143976		0.582496	0.307942		-0.601523	0.420051
ACX60_01595	pilA	-1.85857	0.230205		-0.147383	0.931032		-0.273719	0.622462		-0.386118	0.822966		0.381454	0.884518
ACX60_01600	ACX60_01600	0.658555	0.0718836		0.464296	0.180348		2.86187	0.0170744		0.128085	0.774507		0.200886	0.758362
ACX60_01605	bfr	-1.10466	0.150028		-0.641066	0.38882		0.326206	0.348192		-0.901537	0.244995		-0.131554	0.942043
ACX60_01610	bfd	1.02275	0.131941		4.64053	7.08025e-08		-0.911665	0.206134		5.405	1.06313e-08		2.05848	0.00509261
ACX60_01615	yjgF	-1.17821	0.0293632		-0.964422	0.0583082		2.46196	0.00043686		-0.960246	0.079422		1.09697	0.076776
ACX60_01620	spoT	-1.753	0.000184189		-1.43076	0.000790273		-0.317963	0.548114		0.0862581	0.884721		0.554578	0.343052
ACX60_01625	rpoZ	0.855896	0.138707		1.24467	0.0182456		-1.86573	0.00010459		0.985155	0.0831337		0.910406	0.19071
ACX60_01630	gmk	1.2907	0.0203086		1.7408	0.00130704		-0.737085	0.164957		-0.412873	0.502391		0.347928	0.713647
ACX60_01635	ispH	-0.295258	0.598274		0.124181	0.812272		0.00827732	0.988586		0.363815	0.479629		0.823479	0.140616
ACX60_01650	pilW1	0.422786	0.64929		0.272436	0.751056		-0.580236	0.186964		1.50831	0.0489052		0.150327	0.937185
ACX60_01660	pilY1	-0.199239	0.736189		-0.233032	0.634434		1.47738	0.0379116		-0.0268151	0.968957		0.474327	0.450365
ACX60_01665	pilE	0.414914	0.738305		0.44563	0.667835		1.41235	0.00206181		-0.337517	0.7809		0.0871465	0.974627
ACX60_01675	rpsP	1.95564	0.00264651		2.08489	0.000812402		1.00093	0.270025		-1.20657	0.0597509		0.166024	0.9046
ACX60_01680	rimM	2.07223	0.00109919		2.23623	0.000282214		0.473011	0.433657		-1.25188	0.0425704		-0.0114774	0.993849
ACX60_01685	trmD	2.16802	0.000257353		1.90231	0.000525221		0.557785	0.326663		-0.200249	0.768546		0.502714	0.539715
ACX60_01690	rplS	2.24124	0.00259786		3.04899	6.07907e-05		0.986301	0.0542782		0.500581	0.566213		0.11682	0.953004
ACX60_01695	lip	-1.28701	0.445706		-1.53568	0.338175		1.93349	0.00711637		0.240926	0.901234		-0.156047	0.969026
ACX60_01700	lifO	-1.49706	0.0641976		-2.54441	0.00371977		3.29367	0.0109551		1.07707	0.156019		0.522531	0.663138
ACX60_01705	truB	1.1727	0.0104805		1.0107	0.0187086		1.58262	0.0248956		-0.68284	0.162616		0.23547	0.779399
ACX60_01710	ACX60_01710	2.45759	6.3889e-06		1.42638	0.00144236		1.42604	0.00207507		-1.09558	0.0220912		-0.4296	0.531437
ACX60_01715	ACX60_01715	-3.43252	0.000113446		-2.33001	0.0021748		0.375217	0.402278		0.461725	0.582306		-0.750533	0.47615
ACX60_01720	rhtA	0.20461	0.869224		0.0134021	0.992232		-2.14843	0.00603278		0.575709	0.565355		-0.283505	0.880634
ACX60_01725	rhtA	-0.533236	0.598274		-1.17605	0.161614		1.1411	0.16754		-1.33702	0.136308		-0.384369	0.811995
ACX60_01730	serA	1.61029	0.0125953		1.58635	0.00881661		0.327739	0.700971		-0.141537	0.868233		-1.0614	0.17816
ACX60_01735	IV02_25675	1.10536	0.0182008		0.752348	0.0871314		-0.138763	0.830611		0.104565	0.868233		0.902315	0.100695
ACX60_01740	ACX60_01740	-2.99761	6.3889e-06		0.0182716	0.979748		-0.0366644	0.94079		1.14297	0.0317136		-1.1608	0.0550356
ACX60_01745	ygiN	0.597852	0.555911		1.22559	0.132937		-2.28814	0.000222993		1.43441	0.099472		-0.176816	0.935678
ACX60_01750	mdaB	-0.15608	0.904998		0.997236	0.245129		1.01724	0.215109		-0.369646	0.740455		0.185886	0.931656
ACX60_01755	ACX60_01755	0.201005	0.890886		1.44751	0.129943		0.361131	0.694899		1.39537	0.177678		0.0259321	0.993849
ACX60_01760	cmr	0.73494	0.108953		0.663928	0.117177		1.35704	0.156141		-1.16525	0.013115		-0.56789	0.347849
ACX60_01765	yccS	-0.73579	0.0631603		-1.43758	0.000282214		0.0265436	0.954241		-1.12137	0.00535205		0.390742	0.486742
ACX60_01770	sodC	-1.96018	4.50591e-05		-0.319132	0.462405		-0.376908	0.310229		0.202689	0.688288		-0.81853	0.104968
ACX60_01775	ACX60_01775	-0.870036	0.0586666		-2.20655	1.74772e-05		-1.67608	0.000309441		-1.20757	0.0107127		0.287366	0.708077
ACX60_01780	parA	-1.22543	0.0113539		-1.94001	9.52471e-05		-1.04573	0.0193982		-0.856481	0.0777236		0.161074	0.876398
ACX60_01785	ACX60_01785	0.401328	0.731767		0.00186979	0.999679		-2.16284	6.32209e-05		-1.1419	0.260652		0.233331	0.906653
ACX60_01790	ACX60_01790	-0.850015	0.204221		2.25719	0.000426573		1.18944	0.159532		2.87753	6.1491e-05		1.07007	0.171148
ACX60_01795	ACX60_01795	-0.966228	0.133432		0.584465	0.325235		-0.257472	0.686075		1.34357	0.0275569		0.584526	0.498238
ACX60_01800	ACX60_01800	-1.30513	0.00226925		0.521941	0.18497		-0.441943	0.476689		1.05596	0.0119097		0.427251	0.465319
ACX60_01805	ACX60_01805	0.70567	0.167326		-1.2411	0.00843817		-1.68857	0.000225623		-0.997812	0.0467932		1.11162	0.0483442
ACX60_01810	mmuP	2.23788	0.000174145		0.820496	0.111423		-0.572942	0.215109		0.369708	0.547846		1.71472	0.00538396
ACX60_01815	gdhA	1.1137	0.0462244		1.05485	0.04229		1.37784	0.00916892		-0.519391	0.383049		0.00268891	0.998788
ACX60_01820	argD	-1.38047	0.014764		-2.34759	0.000109842		-0.653456	0.206134		-1.61892	0.00562572		0.116391	0.930158
ACX60_01825	astA	-0.582516	0.167102		-1.42547	0.000525221		-0.214858	0.700438		-0.936119	0.0250151		0.353155	0.562782
ACX60_01830	astD	-0.808881	0.108315		-2.22699	3.3568e-05		-0.440791	0.251597		-1.47829	0.00402282		-0.615071	0.349412
ACX60_01835	astB	-1.11785	0.137756		-2.60376	0.000803484		-0.674166	0.14339		-1.94894	0.0118513		-1.1278	0.213762
ACX60_01840	astE	-1.56463	0.14123		-2.57299	0.0159797		-0.490098	0.492556		-2.13132	0.0525501		-1.51894	0.233214
ACX60_01845	ACX60_01845	-0.299254	0.727542		1.72892	0.00655489		0.388754	0.698441		0.131843	0.884483		-0.972322	0.25429
ACX60_01850	ACX60_01850	-0.661258	0.223054		-1.03521	0.0372654		-1.28602	0.0389914		-0.113742	0.869859		0.362659	0.658866
ACX60_01855	ACX60_01855	-0.555076	0.672612		-1.17076	0.292826		0.0829414	0.8771		-0.689593	0.580106		0.0153918	0.995311
ACX60_01860	ACX60_01860	-0.715632	0.136485		0.700318	0.109863		2.38744	0.014701		0.405239	0.421164		-1.39239	0.00768697
ACX60_01865	ACX60_01865	-1.13294	0.0205336		0.967118	0.0338973		-1.79452	0.000362921		0.461929	0.377408		-1.05068	0.0607681
ACX60_01870	gltR	0.47797	0.515137		0.446912	0.495647		-1.85759	0.000386155		-0.560984	0.436732		1.15907	0.117893
ACX60_01875	ydfC	0.0393462	0.983218		-0.635675	0.683628		0.859212	0.152627		0.163035	0.9261		0.292306	0.901324
ACX60_01880	ACX60_01880	0.226375	0.855882		0.606231	0.505838		3.99237	0.00015072		0.0790718	0.950903		-0.45488	0.777719
ACX60_01890	ACX60_01890	1.03118	0.080223		-2.12749	0.000342164		2.50573	0.00410849		-2.08358	0.000857023		0.721612	0.356281
ACX60_01895	glyS	1.05087	0.0287786		1.11612	0.0133683		-0.0855514	0.884792		-0.415468	0.423419		-0.686039	0.269406
ACX60_01900	glyQ	0.970585	0.0573954		0.8338	0.0814663		0.0362318	0.941567		-0.604771	0.255727		-0.122427	0.917464
ACX60_01905	tetA	-0.235527	0.922288		0.348588	0.862289		0.258233	0.607322		-2.63377	0.295115		-0.597708	0.863556
ACX60_01910	ACX60_01910	-0.69533	0.217363		0.107438	0.862672		3.90418	0.0118008		0.50126	0.379108		1.90294	0.00145697
ACX60_01915	udgB	-0.314764	0.784095		0.118054	0.91594		0.830522	0.0902872		-0.368559	0.734632		0.496784	0.748463
ACX60_01920	ACX60_01920	1.22735	0.332692		4.29666	0.000197894		0.280971	0.763435		1.14307	0.378988		-0.0677468	0.98712
ACX60_01925	pspC	-0.276307	0.633739		0.503244	0.270608		4.38285	0.000352654		2.1148	4.3679e-05		1.14586	0.0292461
ACX60_01930	ACX60_01930	0.753013	0.404174		2.12261	0.00544332		-0.824084	0.0693691		-0.420842	0.687626		1.78467	0.0467897
ACX60_01935	acd	-0.678462	0.0534491		-0.422402	0.205225		2.66569	0.00136244		-1.0232	0.00443413		0.161354	0.811995
ACX60_01940	ACX60_01940	-0.599849	0.399596		-2.00669	0.00190003		-0.786737	0.0181716		-1.86128	0.00598415		0.0659241	0.972955
ACX60_01945	aroE	-0.736844	0.309649		-1.08822	0.0948442		-0.116068	0.860171		-1.78457	0.0127137		0.286748	0.825651
ACX60_01950	hemF	-0.608054	0.440847		-3.40068	2.13198e-05		-0.727836	0.259342		-2.96906	0.000194289		-0.505437	0.656778
ACX60_01955	ribA	0.5958	0.323459		0.533871	0.334215		-1.85864	0.00735445		0.651256	0.269114		0.233971	0.83255
ACX60_01960	dxs	-0.135135	0.827854		0.0822659	0.879539		-0.243267	0.666342		-0.285902	0.58288		0.263889	0.744006
ACX60_01965	suhB	0.308734	0.606326		-0.0147135	0.982479		-0.00933955	0.983788		-0.0464829	0.947311		-1.03579	0.0746128
ACX60_01970	srmB	0.814365	0.0424398		1.2009	0.00174907		-1.20741	0.0118008		-1.34147	0.00125185		-1.68934	0.000277923
ACX60_01975	ACX60_01975	0.516961	0.538688		-1.29271	0.067606		-1.17245	0.00310885		0.197439	0.832136		-1.289	0.144151
ACX60_01980	mlaF	0.0404398	0.968218		0.882033	0.168412		-2.19536	0.00471767		-1.22318	0.0774887		0.0411934	0.984771
ACX60_01985	mlaE	0.308289	0.643796		0.700936	0.173193		-0.409624	0.535405		-1.31259	0.0178483		0.164585	0.885287
ACX60_01990	mlaD	0.574724	0.255453		1.18955	0.00837706		-0.385942	0.463311		0.55712	0.262365		0.178671	0.855286
ACX60_01995	mlaC	2.17603	0.00872658		1.52344	0.0448786		-0.359962	0.433657		0.528383	0.55972		-0.0322614	0.989786
ACX60_02000	ACX60_02000	0.169313	0.853801		1.44665	0.0167281		-0.870533	0.244835		1.06859	0.100029		-0.0551012	0.97515
ACX60_02005	corA	0.786676	0.344126		0.633433	0.41376		-1.07838	0.0980644		-0.400664	0.664933		0.0881628	0.97125
ACX60_02010	VM57_08315	-1.47009	0.0183013		-1.30127	0.0277924		0.759749	0.296985		-0.569049	0.384962		-0.680424	0.411137
ACX60_02015	ACX60_02015	0.0548133	0.946836		-0.329366	0.577983		-0.657496	0.262602		0.311862	0.627926		0.115361	0.931714
ACX60_02020	ComFC	1.13564	0.443927		0.0504839	0.978849		-0.949887	0.0787039		-0.747685	0.669884		-1.3219	0.515699
ACX60_02025	recG	-0.128897	0.809042		-0.199691	0.645945		2.81208	0.0248507		-0.212068	0.653493		0.470402	0.391549
ACX60_02030	yeeZ	0.459788	0.410452		1.5915	0.00115438		0.257277	0.515395		0.834384	0.0996751		-0.0976298	0.940205
ACX60_02035	ACX60_02035	-0.642343	0.387839		-0.953891	0.151414		-0.235353	0.635614		0.245366	0.763723		0.687749	0.450365
ACX60_02040	plsB	0.400586	0.41833		0.981447	0.0181685		0.580437	0.367132		-0.12899	0.818947		0.230244	0.777434
ACX60_02045	tesB	-0.427707	0.35231		0.546431	0.173061		-0.227514	0.60442		-0.000502809	0.999778		0.273752	0.701837
ACX60_02050	ACX60_02050	1.23387	0.0239225		0.887649	0.0844477		-0.730786	0.0645837		0.397437	0.512905		0.207129	0.851301
ACX60_02055	ACX60_02055	-0.78333	0.0737027		-0.614828	0.137078		0.0710816	0.899039		0.46193	0.311706		0.075306	0.944632
ACX60_02060	engB	0.83405	0.169514		0.414103	0.486784		-0.582456	0.155243		-0.592625	0.343524		0.642453	0.427131
ACX60_02065	nsrR	-0.0869975	0.90764		0.104653	0.866303		-0.275958	0.633222		-0.989329	0.0777236		0.0216221	0.989661
ACX60_02070	hmp	-0.95947	0.0429733		2.08624	2.17687e-05		-0.690202	0.183808		1.75733	0.000361201		-0.821429	0.144246
ACX60_02075	yjgR	-1.72187	0.000941657		-2.60224	3.88795e-06		-0.607453	0.170511		-1.41511	0.00560152		-1.11018	0.0502717
ACX60_02080	metC	-0.800868	0.223073		-1.51911	0.0140184		-2.38274	3.6622e-05		-0.861852	0.18616		0.0749663	0.967251
ACX60_02085	ACX60_02085	-0.312774	0.796364		-0.984233	0.304676		0.115743	0.857597		-0.738842	0.483537		1.10057	0.357725
ACX60_02090	rpsJ	1.35075	0.022632		1.75466	0.00218451		1.87318	0.0281374		-1.46653	0.0152466		-0.259462	0.821026
ACX60_02095	rplC	1.39441	0.160366		1.6636	0.0670869		0.668289	0.223704		-1.74531	0.078162		-0.259905	0.901324
ACX60_02100	rplD	1.58703	0.0803282		1.81342	0.0316104		0.542361	0.561361		-2.15147	0.0213678		0.113528	0.965988
ACX60_02105	rplW	1.91241	0.0157986		2.13691	0.004582		0.613847	0.473677		-0.617087	0.474591		0.314371	0.838661
ACX60_02110	rplB	1.68574	0.0348317		2.01522	0.00779247		0.760374	0.296985		-1.43418	0.0744501		0.251258	0.880835
ACX60_02115	rpsS	2.29156	0.00965835		2.28692	0.00598875		0.626174	0.406174		-1.19885	0.185391		0.339879	0.840973
ACX60_02120	rplV	2.19724	0.0057228		2.28383	0.00256615		0.573041	0.490233		-1.35031	0.0904794		0.461781	0.732372
ACX60_02125	rpsC	1.83942	0.00335093		2.17913	0.000394941		0.800308	0.266544		-1.06622	0.0848253		0.479454	0.616105
ACX60_02130	rplP	3.22662	1.92417e-06		3.02996	1.17158e-06		0.875414	0.120521		-1.01987	0.0602698		0.667305	0.350751
ACX60_02135	rpmC	2.61213	0.0155596		2.46523	0.0145901		1.7452	0.00142795		-0.41835	0.764514		0.569593	0.763841
ACX60_02140	rpsQ	2.2145	0.0117695		2.07058	0.0116047		0.843031	0.416015		-1.19332	0.187933		0.258836	0.885082
ACX60_02145	rplN	1.15386	0.055212		1.40476	0.0128384		0.361736	0.670351		-0.7248	0.242452		0.0560529	0.974025
ACX60_02150	rplX	1.6501	0.0117695		1.92544	0.00220312		-0.344375	0.556023		-0.577116	0.40834		0.093212	0.959935
ACX60_02155	rplE	1.36658	0.039172		1.78742	0.00457324		0.179853	0.783257		-1.37294	0.0392325		0.285941	0.822548
ACX60_02160	rpsN	1.66789	0.0434145		2.00985	0.00993291		0.304238	0.635024		-1.62453	0.0793162		-0.0701881	0.97515
ACX60_02165	rpsH	1.20533	0.157874		1.95876	0.0127592		0.603546	0.451767		-2.11566	0.0202636		-0.0542055	0.983868
ACX60_02170	rplF	1.39224	0.0902462		1.98335	0.0101739		0.490597	0.545929		-1.02258	0.227955		0.163083	0.935678
ACX60_02175	rplR	1.54732	0.0896567		1.83562	0.0298995		0.376033	0.634737		-0.544337	0.600362		0.144306	0.951671
ACX60_02180	rpsE	1.72605	0.0575124		1.81105	0.0327412		0.0297595	0.973896		-1.16545	0.214		0.293345	0.880332
ACX60_02185	rpmD	2.8204	0.0139025		2.3935	0.0249525		0.106962	0.905794		-1.9434	0.192066		0.768224	0.678036
ACX60_02190	rplO	1.47833	0.039172		1.7505	0.00950319		0.798552	0.475613		-1.55391	0.0343782		0.335674	0.804884
ACX60_02195	secY	1.26117	0.0498829		1.65602	0.00652014		0.128606	0.859036		-0.834011	0.202626		0.309463	0.797374
ACX60_02200	rpmJ	1.80232	0.126613		1.84429	0.0883268		0.284105	0.649441		-0.556056	0.687626		-0.0166996	0.995311
ACX60_02205	rpsM	1.9083	0.00032682		1.9926	0.000105125		0.0487523	0.967102		-1.48769	0.00388557		0.53464	0.441427
ACX60_02210	rpsK	1.76379	0.0216373		2.06903	0.00484804		1.1204	0.0175796		-1.31161	0.0952715		0.46063	0.726721
ACX60_02215	rpsD	1.82513	0.0116245		1.94088	0.00459471		0.786025	0.267736		-0.404449	0.621968		0.319319	0.818152
ACX60_02220	rpoA	1.78884	0.00209683		2.00757	0.000369273		0.75528	0.253137		-0.80459	0.160883		0.330434	0.739796
ACX60_02225	rplQ	1.64867	0.0125188		2.17797	0.000748733		0.992463	0.0556295		-0.55723	0.446727		0.376489	0.744006
ACX60_02230	almA	-0.907749	0.0707819		-0.441429	0.372781		0.687605	0.262264		0.670901	0.187126		-0.177171	0.866762
ACX60_02235	fadE	-0.962772	0.278619		-1.52537	0.0680123		-0.789616	0.0870638		-1.265	0.154257		-0.652992	0.60897
ACX60_02240	sdhE	1.71816	0.0125953		1.23994	0.051862		0.835869	0.280003		1.39697	0.0424148		-0.349029	0.779399
ACX60_02245	ACX60_02245	0.583229	0.548724		-0.129843	0.899442		1.34671	0.0335084		-1.29282	0.162611		-0.490006	0.739796
ACX60_02250	ACX60_02250	-3.22304	0.000241558		-3.46385	0.000111189		0.316315	0.716361		-1.95285	0.0135526		0.360097	0.788479
ACX60_02255	ACX60_02255	-2.1493	0.0232408		-4.02322	0.000599564		-0.515226	0.481814		-2.20141	0.0271703		0.499913	0.739796
ACX60_02260	ACX60_02260	-3.06489	6.12366e-07		-3.72265	1.1426e-08		0.993711	0.221502		-1.28624	0.00669282		-1.98535	0.000260442
ACX60_02265	ACX60_02265	0.586867	0.580569		0.00534022	0.998023		-1.19817	0.00813863		0.207667	0.86372		1.34118	0.229536
ACX60_02270	yheV	0.0365918	0.984254		0.644218	0.599455		1.13892	0.178925		1.22216	0.3108		0.955051	0.575448
ACX60_02275	prlC	-0.449727	0.452594		0.435319	0.409453		0.266034	0.830007		0.077972	0.919522		0.0985986	0.941753
ACX60_02280	rnr	-0.95243	0.0178093		-0.157249	0.719758		-1.33646	0.00898969		0.189943	0.687793		-0.214356	0.767783
ACX60_02300	cicA	-0.0655125	0.97412		-0.711466	0.664968		-1.24965	0.00206181		0.467305	0.78186		-0.0872801	0.983868
ACX60_02305	ACX60_02305	-2.70125	4.75056e-07		-3.07011	1.77614e-08		3.15643	0.0137201		-0.103426	0.844973		0.12448	0.884887
ACX60_02315	ACX60_02315	-0.848954	0.188176		0.63595	0.275972		-1.72689	0.000124344		1.09815	0.070452		0.11851	0.938335
ACX60_02320	ACX60_02320	0.126127	0.853037		0.0421237	0.947828		-0.496442	0.421018		0.272656	0.626156		1.00261	0.067511
ACX60_02325	ycgM	-1.89953	0.0246902		-1.60998	0.0458601		0.0187288	0.970598		-0.0389238	0.973021		-0.579662	0.64941
ACX60_02330	yeaM	-0.832349	0.13191		-0.245074	0.671191		0.670401	0.381509		0.601871	0.27062		1.03424	0.0826038
ACX60_02335	ACX60_02335	-0.257983	0.729726		-0.477563	0.420856		0.607444	0.221054		-0.105678	0.897744		2.32315	0.000380069
ACX60_02340	rbn	-1.32023	0.00738291		-1.60205	0.000861952		0.839841	0.114159		-0.767825	0.12067		0.406358	0.587471
ACX60_02345	wrbA	-0.106299	0.891881		0.355378	0.530372		-1.52195	0.00221051		-0.225684	0.736536		0.873017	0.188646
ACX60_02350	xpt	2.82231	0.00014751		3.85028	1.31105e-06		0.249987	0.650216		-0.132105	0.901491		0.576132	0.588801
ACX60_02355	ACX60_02355	-0.459688	0.282997		1.89811	9.81365e-06		2.66807	0.000307749		0.973338	0.0161683		-0.228867	0.749362
ACX60_02360	ACX60_02360	-0.298899	0.563714		-0.577755	0.168412		-0.855537	0.0268514		0.542266	0.233577		0.645612	0.250216
ACX60_02365	tonB3	-0.211755	0.851209		-1.23877	0.112731		0.163859	0.84279		-0.874158	0.312008		1.27689	0.202778
ACX60_02370	ybeY	-1.12442	0.0887458		-1.05585	0.0910814		-0.505618	0.426169		0.69197	0.300503		1.04506	0.171756
ACX60_02375	ybeZ	-0.952792	0.0543418		-0.604381	0.196361		-1.67891	0.00102199		-0.217486	0.7119		0.311366	0.711393
ACX60_02380	miaB	0.144803	0.807016		1.47666	0.00076976		-0.135446	0.769278		-0.77087	0.0933408		0.032101	0.981169
ACX60_02385	slt	-0.25898	0.645273		0.650717	0.131372		-0.38836	0.374769		1.38198	0.00330554		-0.177054	0.846404
ACX60_02390	rna	0.692568	0.148641		0.98809	0.0237353		-0.555498	0.225887		0.587796	0.224693		-1.21857	0.0218986
ACX60_02395	mdh	0.898349	0.25779		0.651969	0.381689		-1.17619	0.0904496		-1.26203	0.0984259		-1.20862	0.200475
ACX60_02400	ACX60_02400	-2.36894	0.000336741		-0.958231	0.0893328		-1.4167	0.0184476		1.17758	0.04077		-1.65947	0.0112072
ACX60_02405	ACX60_02405	-0.225261	0.850841		2.26304	0.00428433		0.455615	0.592945		0.524999	0.581595		1.30016	0.203114
ACX60_02415	rlmJ	0.3524	0.54605		0.279337	0.594149		-0.0923795	0.857011		0.646356	0.207065		0.531047	0.44464
ACX60_02420	pssA	0.354314	0.545718		-0.232362	0.672502		-0.83529	0.08574		0.119363	0.85915		-0.459606	0.533923
ACX60_02425	ACX60_02425	0.827453	0.222599		1.05962	0.0852192		2.19813	0.000998753		1.8625	0.00456736		1.27763	0.0815795
ACX60_02455	ACX60_02455	-1.96189	0.148802		-4.45205	0.00945179		0.724822	0.546524		-0.250176	0.882017		0.113471	0.973218
ACX60_02460	ACX60_02460	-1.96225	0.00565219		-2.92159	0.000175351		-0.869706	0.178925		-0.0853437	0.927251		-0.0319608	0.988651
ACX60_02465	fadE13	0.108054	0.868547		0.0818567	0.880217		-0.780624	0.0676428		0.109068	0.858847		-0.101829	0.926405
ACX60_02470	pfiT	0.903978	0.175384		0.0182922	0.984221		0.370375	0.574967		0.586217	0.40474		0.184224	0.892285
ACX60_02475	atuA	-1.08076	0.17065		-0.94557	0.204696		1.33505	0.0485104		0.758915	0.325104		-0.245516	0.875995
ACX60_02480	ACX60_02480	-2.09032	0.0710556		-1.79822	0.107273		1.53995	0.102558		0.0284894	0.985843		-1.23889	0.382415
ACX60_02485	accD2	-1.94918	0.0276562		-1.22741	0.137604		0.332855	0.693936		-1.1772	0.184843		-1.85925	0.0584814
ACX60_02490	atuD	-1.8358	0.0160025		-1.64169	0.0236259		0.567301	0.413797		-0.322677	0.708686		-1.38055	0.10418
ACX60_02495	atuE	-1.22599	0.517473		-0.442397	0.808185		3.08891	0.0243982		0.777215	0.650246		0.0292726	0.993849
ACX60_02500	atuF	-1.50481	0.0863623		-1.1141	0.179965		1.25704	0.0992749		-1.19744	0.179993		-0.881275	0.44238
ACX60_02505	ACX60_02505	-0.406098	0.323459		-0.915066	0.0116761		-1.00122	0.00756268		-0.216821	0.624413		0.327067	0.575448
ACX60_02510	sspB	-0.97233	0.0955462		-0.586286	0.292768		-1.10971	0.0402735		-0.230402	0.737181		0.6988	0.352538
ACX60_02515	sspA	1.1812	0.0710556		0.781918	0.214905		0.750349	0.229786		0.428122	0.575558		1.31167	0.0794034
ACX60_02520	rpsI	1.62674	0.0293632		2.10735	0.00329394		0.416651	0.577087		-1.58978	0.0601575		0.040224	0.987637
ACX60_02525	rplM	1.91055	0.000599308		1.92403	0.000297419		0.847728	0.0815211		-1.26477	0.0185196		0.349877	0.693826
ACX60_02530	pdxA	-0.0559666	0.961789		0.717022	0.329348		0.547196	0.453041		0.0133593	0.990627		0.224835	0.885287
ACX60_02535	ksgA	0.195239	0.858244		0.624488	0.423839		0.227847	0.776775		-0.65806	0.448315		0.138449	0.94346
ACX60_02540	apaH	0.352461	0.641125		0.155124	0.825849		-0.0687474	0.914857		-0.516284	0.453563		-0.314523	0.782495
ACX60_02545	ACX60_02545	0.765028	0.204221		-0.232655	0.717469		0.300826	0.602354		-0.864669	0.152732		0.3779	0.695207
ACX60_02550	ACX60_02550	-1.04509	0.256704		-1.5546	0.0701828		-0.20186	0.821206		-0.92465	0.320294		0.346425	0.833118
ACX60_02555	ACX60_02555	-0.922076	0.513138		-0.967051	0.458117		0.583978	0.619693		1.81105	0.115123		1.14516	0.467007
ACX60_02560	hflX	-0.687894	0.156062		-1.25723	0.00532829		0.0615292	0.897906		-0.971275	0.0422213		0.698414	0.237423
ACX60_02565	plsC	0.254737	0.816984		0.393526	0.66175		1.30012	0.0919775		-1.3993	0.126765		0.217829	0.90398
ACX60_02570	CP_0318	0.688461	0.141		0.750368	0.0799864		0.476929	0.262419		0.462345	0.33991		0.3605	0.612338
ACX60_02575	yaeI	0.0379506	0.968118		-0.12571	0.859106		1.18901	0.0322938		1.47933	0.0127955		0.618499	0.44436
ACX60_02580	yfiB	0.563913	0.74454		-0.443477	0.792544		2.8999	0.021464		0.0973334	0.963319		0.399534	0.884887
ACX60_02585	yfiN	0.591814	0.496888		-1.62285	0.040851		0.33652	0.665873		1.2635	0.0988645		0.0395634	0.987979
ACX60_02590	yfiR	-0.886707	0.148641		-1.25112	0.0280932		-1.27599	0.0258134		-0.240981	0.736318		-0.936264	0.20467
ACX60_02620	ACX60_02620	-1.38237	0.0057228		-1.67019	0.000701908		-0.969174	0.0369209		-0.115966	0.858847		-0.31164	0.707079
ACX60_02625	ACX60_02625	0.323677	0.751649		-1.17691	0.126987		0.470031	0.546934		-1.33427	0.10636		0.597785	0.633301
ACX60_02630	ACX60_02630	-0.398357	0.694163		-0.908996	0.254661		-0.81929	0.304724		0.278844	0.773991		-0.334511	0.828705
ACX60_02635	ACX60_02635	-0.0456213	0.942961		0.304984	0.50035		-0.0251931	0.954363		0.697638	0.117125		1.16151	0.0177577
ACX60_02640	ACX60_02640	0.498544	0.387839		0.681484	0.170322		-1.77031	0.00170862		0.233445	0.71052		-0.885128	0.170657
ACX60_02645	yciA	-1.15972	0.422733		1.39498	0.217617		0.764363	0.528531		0.920537	0.485595		-1.29835	0.450365
ACX60_02650	ACX60_02650	-0.259195	0.840863		-0.253476	0.811013		0.685233	0.44846		-0.420745	0.709551		0.712122	0.616105
ACX60_02660	ACX60_02660	-0.874886	0.558696		-0.716428	0.602121		2.06139	0.0724396		-1.62214	0.256708		-1.21781	0.502783
ACX60_02665	ACX60_02665	0.726949	0.628983		1.01237	0.419229		3.1692	0.00894632		0.299201	0.86025		-1.3269	0.470979
ACX60_02670	ACX60_02670	-0.913974	0.315815		-3.02098	0.0016653		0.0782075	0.930397		-1.62693	0.0709951		-0.109368	0.963617
ACX60_02680	yfbU	-0.0154958	0.985626		1.40717	0.00616545		-0.628675	0.227998		0.110069	0.883616		-0.241665	0.820188
ACX60_02685	ACX60_02685	1.07317	0.0245723		-0.284138	0.587998		1.22011	0.00885083		0.60651	0.225912		0.207454	0.824095
ACX60_02690	ACX60_02690	0.0873467	0.926012		-0.967946	0.148287		0.145944	0.835228		0.727257	0.30722		-0.406207	0.727631
ACX60_02695	ACX60_02695	-0.559174	0.745041		-0.0771607	0.964538		3.58099	0.00421381		0.044695	0.982741		-0.155717	0.966532
ACX60_02700	ACX60_02700	-0.984766	0.205422		-2.07072	0.0069953		-0.761655	0.300946		0.82795	0.271156		-0.529265	0.649647
ACX60_02715	ACX60_02715	-0.588677	0.645909		-1.23777	0.245235		1.16754	0.227193		-2.23984	0.0592598		-0.90575	0.562782
ACX60_02720	ACX60_02720	-0.09958	0.941115		-0.408302	0.697642		1.3704	0.11417		-2.15624	0.0489052		-0.129145	0.961421
ACX60_02735	ACX60_02735	0.755875	0.68014		0.169175	0.931731		3.46794	0.0149095		-0.877726	0.650246		-0.7978	0.769655
ACX60_02740	ACX60_02740	-1.09506	0.0979422		8.40582	7.78112e-13		1.03034	0.0705221		9.25132	1.9727e-13		-1.00735	0.182045
ACX60_02745	copC	-1.28442	0.0520653		11.6951	4.06177e-14		0.323258	0.729319		12.8113	9.84038e-15		-0.657694	0.44464
ACX60_02750	pacS	-1.65461	0.000108332		1.3486	0.000464528		-1.58428	0.000218908		3.47429	9.54171e-10		-0.902	0.0425764
ACX60_02755	ACX60_02755	0.145182	0.856017		4.70295	9.19168e-09		-0.372551	0.500661		4.51897	1.79561e-08		-0.496033	0.564193
ACX60_02760	ACX60_02760	-0.464716	0.412361		5.29266	1.64674e-10		-0.607486	0.215109		5.27368	1.15981e-10		-0.386809	0.62958
ACX60_02765	ACX60_02765	-0.816373	0.138202		10.2383	4.06177e-14		-1.11288	0.0278916		11.1523	9.84038e-15		-0.503125	0.518391
ACX60_02770	ACX60_02770	-1.01757	0.0536719		7.55184	1.05915e-12		0.207615	0.69164		8.00966	4.73066e-13		-0.549935	0.445454
ACX60_02775	copB	-1.02487	0.140312		7.20871	4.89635e-11		1.13574	0.0560612		7.37334	2.83019e-11		-0.355348	0.74941
ACX60_02780	ACX60_02780	-0.163412	0.849872		1.69935	0.00304294		-0.234254	0.715376		1.56496	0.0101363		-0.265276	0.821026
ACX60_02785	ACX60_02785	-1.31464	0.440847		3.13603	0.00617025		4.19212	0.00100836		3.54513	0.00437929		0.569431	0.809063
ACX60_02795	cusA	0.301205	0.75663		1.44704	0.0365392		3.04337	0.000174571		1.51507	0.0417622		0.309862	0.828705
ACX60_02800	cusF	0.405636	0.717947		0.0791903	0.945922		0.0761931	0.93604		-0.73935	0.459011		-0.512888	0.741774
ACX60_02805	feoB	-0.476846	0.399596		-0.158143	0.781605		0.638115	0.178925		0.307218	0.597618		0.768177	0.222776
ACX60_02815	ACX60_02815	-0.786684	0.584111		-0.275774	0.843015		2.47254	0.0238785		-0.155719	0.9261		2.10467	0.119441
ACX60_02820	cadR	0.116326	0.871847		0.783759	0.10461		0.353569	0.481814		0.699184	0.182868		0.479597	0.519623
ACX60_02825	ACX60_02825	-0.0959817	0.911087		-2.02148	0.000970911		-0.953962	0.0943959		-0.758163	0.234697		0.526336	0.575448
ACX60_02835	ACX60_02835	-0.762649	0.174746		-0.559576	0.292826		-0.19704	0.7236		0.74251	0.173249		-0.12342	0.923283
ACX60_02840	intA	0.281611	0.596042		-0.00223034	0.998249		0.626431	0.131674		0.648301	0.152732		0.525677	0.383448
ACX60_02845	yajQ	-0.548114	0.277516		-0.163716	0.756148		-1.36307	0.00471767		-0.408384	0.430252		-1.6656	0.00188876
ACX60_02850	ACX60_02850	-1.45463	0.00242562		-1.61556	0.000503498		-2.35106	1.9834e-05		-0.0102304	0.988693		-0.853357	0.124434
ACX60_02855	mnmC	1.38823	0.000819296		1.15495	0.00267629		0.498807	0.18535		-0.28488	0.532908		0.63162	0.207311
ACX60_02860	ACX60_02860	0.410464	0.464242		0.724474	0.121253		-0.283111	0.572684		-0.523497	0.334718		0.0653335	0.963617
ACX60_02865	ACX60_02865	0.954796	0.282725		0.567375	0.518476		-0.139581	0.87868		-0.955254	0.321824		0.4377	0.772434
ACX60_02870	ispZ	0.571619	0.41642		0.281811	0.682879		0.11959	0.854938		-0.31996	0.673408		0.69164	0.425237
ACX60_02875	trpH	0.0548023	0.938061		-0.460758	0.361226		0.247539	0.621643		0.463736	0.384359		0.849953	0.147144
ACX60_02880	yneE	-0.55312	0.468607		-1.18569	0.0668129		-0.705744	0.268531		-2.34107	0.00161105		0.754703	0.413503
ACX60_02885	radC	1.57319	0.138345		0.144379	0.916472		3.11804	0.00316236		-2.06431	0.124527		0.263573	0.909941
ACX60_02890	coaBC	0.870355	0.124625		0.284522	0.627872		0.0756549	0.891848		-0.933116	0.0982222		0.00971564	0.994592
ACX60_02895	secF	-0.0103449	0.99478		0.897673	0.233151		-0.324357	0.688818		-1.18294	0.15842		-0.831237	0.453634
ACX60_02900	secD	0.62525	0.281122		0.774978	0.133278		-0.526608	0.305938		-1.43767	0.0103081		-0.642554	0.393396
ACX60_02905	yajC	0.831707	0.123956		0.51298	0.318714		-0.753621	0.127355		-0.720448	0.187647		-0.694084	0.319557
ACX60_02910	tgt	1.49417	0.0141398		1.37155	0.0161606		0.629246	0.269477		-2.54368	0.000398985		0.174252	0.892285
ACX60_02915	ACX60_02915	0.855456	0.421187		-2.14448	0.0610778		2.00608	0.0263877		0.210761	0.876702		1.19821	0.337564
ACX60_02920	ACX60_02920	-0.0852528	0.930571		-1.91425	0.00837706		0.280684	0.693145		-1.92741	0.0126171		0.33259	0.801748
ACX60_02925	queA	1.33749	0.00444612		1.80571	0.000134093		0.838154	0.0547222		0.218298	0.699799		-0.0455142	0.973218
ACX60_02935	intB	-1.27035	0.0868916		-1.51116	0.0333074		0.809346	0.224857		-1.47422	0.0510393		0.129852	0.941882
ACX60_02945	ACX60_02945	-0.539603	0.769359		0.761838	0.597905		2.66059	0.0327641		-0.770036	0.665224		0.0228754	0.994673
ACX60_02950	ACX60_02950	-0.317261	0.868547		-0.581273	0.710443		2.16952	0.0763875		-0.179633	0.9261		-0.914291	0.677534
ACX60_02965	ACX60_02965	0.710845	0.246047		-0.893188	0.114005		0.226985	0.700077		-0.30791	0.653493		0.809588	0.281777
ACX60_02970	ACX60_02970	-0.721529	0.596042		-1.25424	0.293831		0.965016	0.366599		0.129602	0.933782		1.58778	0.243881
ACX60_02975	ACX60_02975	-0.235158	0.751261		-1.62223	0.00399574		-0.427693	0.444525		-1.02076	0.0820908		0.0230583	0.989786
ACX60_02980	glnE	-1.87134	4.62786e-05		-2.7361	1.23429e-07		-1.08086	0.00735445		-0.328518	0.466026		0.0977139	0.919074
ACX60_02985	ilvE	-1.5481	0.000848065		-2.79906	3.2305e-07		-2.03643	6.12103e-05		-1.24366	0.00637307		-0.846483	0.104968
ACX60_02990	ACX60_02990	-0.57665	0.300597		-0.847216	0.0927812		-0.264404	0.617056		-0.530646	0.345918		0.724702	0.276626
ACX60_02995	ACX60_02995	0.908054	0.0434145		-0.402821	0.37891		0.258795	0.563739		0.0423243	0.947311		1.06963	0.0325251
ACX60_03000	icaB	-0.00164751	0.999487		-0.0892858	0.883559		-0.0443025	0.934966		-0.0148634	0.985203		0.470546	0.531788
ACX60_03005	lpsC	-0.506362	0.600862		-1.12255	0.160774		0.0946775	0.909966		0.0898166	0.935473		0.0245797	0.992741
ACX60_03010	cps4G	-0.0971343	0.922288		0.138356	0.867253		-0.269905	0.708502		-1.21583	0.0984455		-0.581361	0.590806
ACX60_03015	fmt	-0.00513041	0.99689		-1.15545	0.056446		-0.28742	0.645803		-2.25729	0.00127329		0.0342266	0.987177
ACX60_03020	ACX60_03020	0.115083	0.845698		-0.675235	0.0949343		0.0986878	0.820547		0.294372	0.53305		0.415565	0.490126
ACX60_03025	ACX60_03025	1.07075	0.0232408		-0.533694	0.267123		0.984774	0.0284509		0.0711441	0.919855		0.0595143	0.966532
ACX60_03030	ACX60_03030	0.848949	0.276972		-0.0570137	0.954891		0.151708	0.846842		-1.32213	0.0987812		-0.929998	0.353042
ACX60_03035	ACX60_03035	1.94435	0.000573278		0.836853	0.0987704		-0.444753	0.395287		-0.831554	0.133999		-0.309428	0.74561
ACX60_03040	aspS	0.540602	0.392736		0.752985	0.165106		-0.263271	0.640414		-1.4167	0.015286		-0.0333222	0.986914
ACX60_03045	ACX60_03045	0.337838	0.761693		2.31102	0.00455669		0.774474	0.352782		0.0255908	0.98475		0.189577	0.925959
ACX60_03050	phuR	0.743976	0.11627		1.80211	0.000128466		0.741159	0.0878038		1.56927	0.00114769		-0.0652868	0.960835
ACX60_03055	ACX60_03055	-0.877047	0.0834092		-0.276999	0.598606		0.372049	0.442202		0.691696	0.166695		0.844543	0.14728
ACX60_03060	ACX60_03060	0.773369	0.13682		0.620817	0.1974		-0.128304	0.805003		-0.229137	0.70822		-0.446108	0.561086
ACX60_03065	yohN	1.91948	0.0684939		3.34078	0.000698329		2.94969	0.00412916		1.3539	0.245106		1.65127	0.188035
ACX60_03070	psiE	-0.939834	0.270179		-2.69483	0.00233197		-0.469361	0.565381		-0.104265	0.9261		-1.57222	0.096284
ACX60_03075	acd	-1.04983	0.00644734		-1.40288	0.000257004		-1.11023	0.003459		-0.746925	0.0532461		-0.578651	0.232132
ACX60_03080	acd	-2.05075	6.86632e-06		-2.07405	2.23093e-06		-2.04556	9.3389e-06		-1.05162	0.00789438		-0.912118	0.0375314
ACX60_03085	ACX60_03085	0.428389	0.562304		3.83309	1.11762e-07		1.87697	0.00261377		1.98747	0.00147002		2.16228	0.00113064
ACX60_03090	baeS	-0.869044	0.0834092		-0.097771	0.865529		-0.458988	0.326448		-0.487643	0.35669		1.20567	0.0295163
ACX60_03095	ACX60_03095	0.0984999	0.9023		0.201345	0.740927		-1.90413	0.00107154		-0.719621	0.207232		-0.672662	0.373539
ACX60_03100	ydiU	-0.612794	0.223073		-0.508236	0.276607		-0.161615	0.743812		-0.127587	0.837373		0.00518214	0.996941
ACX60_03105	desC	0.475726	0.336495		0.517648	0.239464		-0.562943	0.189411		0.751929	0.103784		0.292815	0.707993
ACX60_03110	ACX60_03110	0.192001	0.792097		0.757338	0.151789		-0.521703	0.342455		0.934716	0.0969107		-0.921213	0.185519
ACX60_03115	glpQ	-0.263599	0.727496		-0.708945	0.212382		-0.407216	0.485498		-0.858903	0.157675		-0.365449	0.712122
ACX60_03120	yvqK	-0.0419903	0.976391		-0.789156	0.440846		0.529565	0.587877		-1.55239	0.146912		-1.01935	0.459416
ACX60_03125	btuB	1.60792	0.0039966		0.727428	0.160467		0.456644	0.381458		-0.508667	0.387743		0.176326	0.880634
ACX60_03130	trpF	0.530844	0.270902		0.921615	0.0304432		0.941195	0.027356		0.217204	0.690149		0.309699	0.677534
ACX60_03135	trpB	0.320801	0.572501		-0.178138	0.73963		-0.372621	0.431016		-0.672621	0.180327		-0.447164	0.530307
ACX60_03140	ACX60_03140	0.347316	0.621968		-0.157032	0.811876		0.537566	0.333229		0.304367	0.653602		-0.142398	0.915452
ACX60_03145	ACX60_03145	0.222817	0.799721		-1.29264	0.0546757		0.605613	0.348667		-0.212696	0.80227		-0.665559	0.490432
ACX60_03150	ACX60_03150	-0.755877	0.357502		-0.862305	0.241992		-0.344956	0.648575		-0.84205	0.297992		0.00744636	0.997227
ACX60_03155	yneE	0.188569	0.791422		0.0337183	0.961611		0.783947	0.123599		-0.39062	0.531681		-0.118103	0.927414
ACX60_03160	trpA	-0.574809	0.410452		-1.10282	0.0632589		-1.58608	0.00956537		-1.09614	0.0855693		-1.0047	0.202562
ACX60_03165	accD	-0.706101	0.3395		-1.07124	0.0988046		-1.55732	0.0177827		-1.47247	0.035752		-0.689503	0.479619
ACX60_03170	folC	0.2219	0.768973		-0.21737	0.734311		-0.14495	0.805003		-0.665082	0.274067		0.440155	0.633301
ACX60_03175	ACX60_03175	0.37022	0.45315		0.470891	0.263338		-0.430279	0.296531		-0.949343	0.0328423		-0.456835	0.456788
ACX60_03180	ACX60_03180	0.0217823	0.984092		-0.501388	0.488347		0.304956	0.664093		0.603759	0.417014		-0.568165	0.589396
ACX60_03185	ACX60_03185	0.923455	0.169514		0.156867	0.832074		0.446896	0.477897		-1.26202	0.0582663		0.512746	0.614758
ACX60_03190	lsfA	-1.9374	3.12423e-05		0.950037	0.0143144		-0.461585	0.232487		1.28003	0.00259271		1.3969	0.00249329
ACX60_03195	secA	-0.446483	0.374115		0.369625	0.421363		-0.090086	0.848319		0.27672	0.598027		0.937375	0.0786714
ACX60_03200	ACX60_03200	-0.0183687	0.985626		0.709973	0.271474		-1.065	0.0860777		-1.15112	0.0906995		-0.918084	0.292825
ACX60_03205	yhjE	-1.32314	0.000707965		-2.9989	7.24446e-09		-1.5207	0.000196756		-0.886295	0.0199453		-0.602726	0.198789
ACX60_03210	yqfA	-1.67111	0.00037968		-1.9492	4.18429e-05		-0.943728	0.0255372		-0.371107	0.440147		-0.525489	0.377357
ACX60_03215	ACX60_03215	-0.262894	0.659534		-0.222145	0.672502		0.288166	0.547023		0.878319	0.0685119		0.590109	0.353042
ACX60_03225	ACX60_03225	1.36427	0.00186036		1.2504	0.00233899		-0.978087	0.0190954		-1.01693	0.0217548		-1.03366	0.0326541
ACX60_03230	ACX60_03230	1.77883	0.00287327		2.24569	0.000164718		0.137559	0.820547		-0.249729	0.729969		0.126845	0.927414
ACX60_03235	fadB	-1.66193	0.00293022		-1.9604	0.000435385		-0.0792579	0.884792		-1.06501	0.0527461		-0.670004	0.347849
ACX60_03240	fadA_3	-1.73883	0.0662909		-1.20758	0.173696		0.522914	0.552078		-1.01386	0.29583		-0.601203	0.67814
ACX60_03245	ACX60_03245	-0.81356	0.0460186		-1.1845	0.00241272		-1.0641	0.00710054		-0.0800085	0.884721		-0.0524144	0.965739
ACX60_03250	amaCR	-0.807068	0.131941		-0.472704	0.366494		0.799943	0.0911006		1.06093	0.0376866		0.68574	0.291538
ACX60_03255	oprB	-0.427814	0.415118		-1.6789	0.000365244		-1.44	0.00248004		-0.731102	0.12582		-0.354195	0.637623
ACX60_03260	gcd	-0.345144	0.557645		-0.965579	0.040851		-1.49064	0.00310885		-1.05517	0.0385749		-0.767425	0.228514
ACX60_03265	cysI	1.71989	0.000185894		1.71488	9.79907e-05		0.78545	0.0495351		0.137001	0.799504		0.263502	0.724805
ACX60_03270	ACX60_03270	1.3557	0.151567		1.52164	0.0807447		0.603503	0.513884		0.778817	0.441399		0.103887	0.97125
ACX60_03280	ACX60_03280	-3.00968	6.75464e-05		-0.844773	0.165106		-1.21101	0.0461416		0.773313	0.233816		0.257344	0.83512
ACX60_03285	atoB	-0.962141	0.01942		-1.49494	0.000385141		0.00238844	0.995905		-0.425157	0.332518		-0.324531	0.60778
ACX60_03295	oprF/ompA	0.0729498	0.939356		-0.0208794	0.981562		-1.41026	0.0270244		-0.80694	0.252604		-0.840538	0.357725
ACX60_03300	ACX60_03300	2.55639	0.0295893		3.34979	0.00319315		2.81835	0.0128521		0.485636	0.752765		-0.0526371	0.989088
ACX60_03305	rtcB	2.13067	0.000137385		2.66416	3.5929e-06		2.01214	0.000318771		0.384765	0.524895		-1.60392	0.00920657
ACX60_03310	lysP	1.2772	0.00255889		0.264999	0.537885		-0.196847	0.633222		-0.649963	0.125608		-0.390403	0.521648
ACX60_03315	rsmC	1.09233	0.130266		0.0474139	0.95911		0.400404	0.569655		-1.72713	0.0259434		-0.518769	0.64941
ACX60_03320	xanP	2.37002	0.00102451		1.81852	0.00559171		1.32002	0.0388137		-0.329469	0.690149		-0.768332	0.421829
ACX60_03325	typA	2.56086	0.000168411		2.13255	0.00055722		1.26089	0.0289032		-0.792587	0.214334		-0.0846837	0.962287
ACX60_03330	mscL	-1.31098	0.0586383		-0.112689	0.888472		-2.83203	0.000228637		-0.716432	0.324948		-1.8693	0.0167789
ACX60_03335	ACX60_03335	0.19054	0.905377		-0.596563	0.642232		1.0571	0.324461		0.884399	0.463374		0.102473	0.973935
ACX60_03345	fpg	0.382207	0.620712		0.393441	0.549486		-0.702661	0.238429		-0.108945	0.902066		-0.575042	0.546126
ACX60_03350	mpg	-0.710669	0.262553		-0.547944	0.362881		-0.601107	0.30272		1.229	0.0379285		0.371571	0.707993
ACX60_03355	yncD	-0.11276	0.83586		-0.245019	0.550132		0.14909	0.707049		0.045323	0.934717		0.271922	0.674263
ACX60_03360	namA	-1.71056	4.10023e-05		-1.18147	0.00121525		-1.49814	0.000245333		-0.546981	0.151935		-1.02566	0.0137233
ACX60_03365	ACX60_03365	-0.604568	0.677022		-0.226463	0.86969		2.1161	0.0455289		-0.0524784	0.975497		0.0371629	0.991892
ACX60_03370	ACX60_03370	-1.4107	0.00310367		-0.0820243	0.880217		0.0653611	0.888781		0.75616	0.0984259		0.0949893	0.931656
ACX60_03375	dsbC	-0.470673	0.409089		0.398276	0.438789		-1.08675	0.0252827		-0.208419	0.736318		0.141059	0.900091
ACX60_03380	ygfZ	0.988954	0.102531		1.24598	0.0252509		-0.289271	0.621643		0.946403	0.113836		0.942502	0.203114
ACX60_03385	ACX60_03385	-1.85708	0.00439522		-1.71313	0.00546447		-1.35893	0.0254014		0.922917	0.142226		-0.68024	0.426594
ACX60_03395	phnA	0.145515	0.911087		-1.9607	0.0493124		0.620511	0.499131		-1.82218	0.0826204		0.404181	0.820188
ACX60_03400	yegP	-3.14299	7.45985e-06		-2.66995	2.25897e-05		-3.25219	7.65212e-06		1.03603	0.0732899		-1.52559	0.0182043
ACX60_03405	proS	0.223354	0.716441		-0.0114873	0.985802		-0.238037	0.615913		-0.568412	0.254414		0.217445	0.815813
ACX60_03410	nolG	-0.52158	0.310808		-1.1322	0.0134156		-0.330886	0.481197		-0.449875	0.384962		-0.458908	0.510174
ACX60_03415	nolF	-0.0533914	0.950275		-0.831141	0.134134		-0.0852476	0.884792		-0.663996	0.277193		0.00300352	0.998788
ACX60_03420	ACX60_03420	0.827601	0.411157		-1.40039	0.163454		1.66318	0.0523691		-0.242848	0.846457		0.740537	0.5903
ACX60_03425	ACX60_03425	0.567846	0.635547		-2.58825	0.0320555		1.04425	0.268202		-1.12119	0.336264		1.73275	0.135799
ACX60_03430	ACX60_03430	-0.622868	0.615579		-1.00267	0.337453		-0.882403	0.387803		-1.35268	0.224282		0.378443	0.849682
ACX60_03435	pilI	-1.35151	0.282997		-2.1638	0.0850704		1.68813	0.0997778		-2.3203	0.0852304		1.41936	0.319989
ACX60_03440	pilJ	-0.380891	0.419253		-1.32526	0.00155565		0.0763219	0.860809		-1.24855	0.00475748		-0.22942	0.761318
ACX60_03445	pilL	-0.447211	0.404441		-1.11186	0.016768		1.2813	0.00617084		-1.11773	0.0258467		1.1032	0.0402865
ACX60_03450	ACX60_03450	0.578354	0.204221		1.05451	0.0103295		-0.232111	0.598503		0.245921	0.627926		0.381764	0.562782
ACX60_03455	dapE	1.10675	0.0554026		2.18946	0.000195908		0.486528	0.374256		0.0214402	0.981506		-0.379241	0.694423
ACX60_03460	ecnB	-0.220307	0.875839		-0.347658	0.754603		-3.77415	0.000922466		2.045	0.0501544		-2.86301	0.0163455
ACX60_03465	ACX60_03465	0.22503	0.750286		-0.144773	0.814935		0.620622	0.22758		-0.198565	0.768517		-0.0558565	0.972955
ACX60_03470	ybaN	-0.714856	0.227684		0.240856	0.689772		-0.924955	0.0903298		0.393991	0.525444		0.0413531	0.979582
ACX60_03475	erfK	-0.267999	0.616994		-0.00890696	0.988445		-0.832311	0.0467919		0.800829	0.0714923		-0.0702227	0.952934
ACX60_03510	sanA	3.7088	1.98918e-06		3.95563	2.14382e-07		2.81073	5.73218e-05		-1.85815	0.0127955		-0.446307	0.664721
ACX60_03515	cysJ	-0.0224872	0.974854		1.75906	0.000320225		0.726748	0.11433		1.79138	0.000549673		0.301314	0.721162
ACX60_03520	ACX60_03520	1.83572	0.00174125		0.726136	0.174601		-0.54406	0.308625		0.0530134	0.947311		0.482772	0.575448
ACX60_03525	yccS	0.0186359	0.979009		0.431282	0.338882		-0.702358	0.0980644		-0.797486	0.0859398		-0.0322217	0.981805
ACX60_03530	bcr	-0.766882	0.13191		-0.790246	0.0957765		-0.229379	0.6456		-0.455433	0.394286		0.433961	0.546126
ACX60_03535	pnbA	-1.53465	0.0839949		-1.21664	0.150011		0.814728	0.302807		0.413784	0.670527		-0.708518	0.574883
ACX60_03540	ACX60_03540	2.3158	0.000463593		2.05752	0.000806812		0.688275	0.238284		0.615306	0.35669		-0.270677	0.823632
ACX60_03545	yaaJ	1.49883	0.00482686		1.17574	0.0175161		1.28514	0.011173		-0.611046	0.291366		0.179257	0.876076
ACX60_03550	ACX60_03550	-0.399147	0.716441		1.14874	0.143774		1.49982	0.0541039		1.0671	0.211353		-0.257047	0.884887
ACX60_03555	ilvA	0.246594	0.695959		0.133289	0.811134		0.435046	0.356571		-0.0408735	0.95508		1.26456	0.0242443
ACX60_03560	sbmA	-0.340873	0.698594		2.23505	0.000737395		1.4373	0.0252827		1.05338	0.125608		-0.174348	0.909941
ACX60_03565	ece2	-0.842568	0.17836		-1.84975	0.00249499		0.394424	0.500661		-0.686623	0.284624		-0.421461	0.663138
ACX60_03570	ACX60_03570	-1.23431	0.392542		-6.83731	0.0033404		1.3869	0.234173		-0.611627	0.687732		-0.382398	0.882894
ACX60_03575	ypfG	-0.774898	0.267719		-1.10925	0.0872271		0.842759	0.165006		0.989779	0.126778		0.501232	0.613112
ACX60_03580	ACX60_03580	-0.0931262	0.904057		0.858349	0.0853923		-0.274608	0.619341		1.12687	0.0344127		-0.19208	0.863556
ACX60_03585	pfpI	-2.40215	3.94807e-06		-2.74894	2.45158e-07		-2.77228	1.6593e-06		-1.41867	0.00163853		-2.49844	6.97688e-06
ACX60_03590	gatB	0.85593	0.0462244		0.91169	0.0226166		0.0805094	0.853323		-0.813926	0.0595608		-0.183651	0.826052
ACX60_03595	gatA	0.279419	0.707134		0.664459	0.231585		-0.402221	0.475613		-1.05677	0.0751729		-0.221262	0.851298
ACX60_03600	gatC	0.408296	0.65762		1.19884	0.0877609		0.228662	0.769361		-1.15556	0.15261		-0.165575	0.926405
ACX60_03605	mreB	0.307332	0.599655		0.114611	0.837691		-0.322895	0.500709		-0.763143	0.127479		0.129843	0.90398
ACX60_03610	mreC	0.806284	0.126613		-0.0936152	0.880217		-0.0637324	0.905612		-0.101546	0.888503		0.101843	0.938378
ACX60_03615	mreD	0.866517	0.256506		0.0739664	0.93707		0.0302872	0.96928		-1.51772	0.0589613		-0.0307097	0.989661
ACX60_03620	maf	-0.363447	0.800785		-1.00997	0.38703		1.32647	0.18556		-1.62609	0.197087		0.632186	0.730395
ACX60_03625	rng	-0.287696	0.556914		-1.04321	0.00874296		-0.838819	0.0325778		-0.69964	0.0989477		-0.292922	0.667098
ACX60_03630	ACX60_03630	-1.39545	0.0236611		-1.96058	0.00125357		-2.94987	4.65302e-05		0.202449	0.785339		-0.845613	0.287865
ACX60_03635	tgs2	-0.988829	0.01942		-1.27992	0.00186542		-0.717325	0.0680253		-0.149041	0.77133		0.242084	0.744006
ACX60_03640	cysH	0.80214	0.167703		0.439189	0.438563		-0.364247	0.507954		-0.427449	0.493342		0.160452	0.892285
ACX60_03645	thrH	0.316383	0.620712		0.0931246	0.880217		-0.918043	0.0594162		-0.118783	0.866236		-0.175003	0.87941
ACX60_03650	ACX60_03650	-1.91641	0.000337629		-3.50295	7.28204e-08		-2.17086	0.000103127		-0.863956	0.0878794		0.122003	0.915869
ACX60_03655	ACX60_03655	-0.375249	0.77786		-0.124419	0.924798		1.46021	0.123599		-0.448579	0.725134		-0.989464	0.506535
ACX60_03660	ACX60_03660	0.141074	0.920173		-1.47545	0.173572		2.70368	0.00496932		-0.947707	0.412751		1.24831	0.317653
ACX60_03665	ACX60_03665	-1.30502	0.0123919		-1.82317	0.000491576		-0.825962	0.0858361		-1.04192	0.0467932		-0.102939	0.936703
ACX60_03670	ACX60_03670	0.0789683	0.923475		-1.75561	0.00300218		-0.211563	0.723249		-1.22269	0.0451874		0.347885	0.729487
ACX60_03675	uppP	1.2588	0.073589		1.83156	0.00582587		1.04797	0.112459		1.25795	0.0764311		0.0448348	0.983868
ACX60_03680	ACX60_03680	-1.55265	0.0228774		-0.655604	0.314739		-0.406604	0.540913		0.31124	0.687626		-0.349396	0.76511
ACX60_03685	qor	-2.03091	4.76495e-05		-1.25919	0.0033404		-2.3336	1.28615e-05		-1.1258	0.0133077		-1.38837	0.00546085
ACX60_03690	hchA	-1.25416	0.0525792		-1.23689	0.042109		-1.03116	0.0904289		-0.4522	0.525033		-1.59375	0.0274362
ACX60_03700	aroP	-0.673315	0.0898516		-1.2629	0.00103538		-0.620449	0.0891369		-0.485691	0.231097		0.396125	0.471899
ACX60_03705	prpF	-1.51256	0.000428693		-2.46144	5.00156e-07		-1.5079	0.000509515		-0.682212	0.0982201		-0.49073	0.373703
ACX60_03710	ispA	0.900533	0.0909765		0.0674496	0.918785		0.482873	0.335165		0.0994641	0.893583		0.668956	0.340047
ACX60_03720	hflC	-0.619661	0.161877		-1.67923	0.000145476		-1.71263	0.000255403		-1.2852	0.00387582		-0.517012	0.374676
ACX60_03725	ACX60_03725	-1.03217	0.0180614		-2.57367	7.67848e-07		-1.89267	0.00010459		-0.85246	0.0527679		-0.630346	0.25429
ACX60_03730	rssA	2.74498	1.57393e-05		4.54364	8.19213e-09		1.31772	0.0118008		-0.315165	0.617019		-0.520172	0.514902
ACX60_03735	plsC2	-1.42843	0.146764		-2.08726	0.0297897		-0.403066	0.67086		-0.501094	0.642526		0.412652	0.815843
ACX60_03740	ACX60_03740	-1.15696	0.273322		-2.28786	0.0326008		1.94934	0.0273889		-0.672472	0.546421		0.236185	0.909941
ACX60_03745	dcaP	-1.24568	0.00747762		-3.52711	1.71882e-08		-1.80623	0.000280327		-3.08806	1.71625e-07		-1.37842	0.00768697
ACX60_03750	eptA	0.175798	0.779277		4.47882	8.7313e-10		1.38286	0.0038813		4.5097	8.6228e-10		2.78048	6.97688e-06
ACX60_03755	ACX60_03755	-0.335846	0.598274		3.87699	3.93818e-08		-0.705602	0.159001		2.37507	5.39778e-05		0.511657	0.505696
ACX60_03760	basS	1.35247	0.0039032		3.03702	1.08099e-07		0.206461	0.656056		2.4475	5.05608e-06		-0.112164	0.916924
ACX60_03765	ACX60_03765	0.113364	0.952868		4.87389	1.31223e-05		4.40426	0.000128466		5.21542	1.13226e-05		3.50098	0.00219859
ACX60_03775	ACX60_03775	0.660062	0.423043		-0.345587	0.675744		0.557611	0.447292		-1.26755	0.114458		0.371393	0.784775
ACX60_03780	ACX60_03780	0.152728	0.901885		0.0401965	0.973414		1.59518	0.0459782		-1.1797	0.223456		-0.0764247	0.974627
ACX60_03785	ACX60_03785	1.0609	0.0844951		1.45384	0.0114277		1.66735	0.00543421		0.566958	0.388574		0.577558	0.512671
ACX60_03790	noeI	-0.151308	0.921188		-1.4862	0.197203		1.84576	0.0592126		-0.371624	0.781494		0.976094	0.515438
ACX60_03795	valS	0.794992	0.137392		0.563629	0.260931		0.461539	0.34842		-0.247976	0.687626		-0.0571751	0.97125
ACX60_03800	ACX60_03800	-1.30806	0.0332242		-0.828899	0.15396		-0.228909	0.708971		0.206065	0.776482		0.108346	0.941882
ACX60_03805	sadH	-0.266693	0.797384		-1.77118	0.0294321		0.0998558	0.903784		-1.08508	0.200055		-0.287157	0.860436
ACX60_03810	ACX60_03810	-0.512185	0.323239		0.674016	0.136146		-1.11198	0.0183332		1.92887	0.000178173		-0.222613	0.809681
ACX60_03815	ACX60_03815	-1.50928	0.250718		-1.79484	0.160014		0.983955	0.381458		-0.28568	0.857208		-1.21263	0.464756
ACX60_03820	ACX60_03820	-0.692057	0.556693		-1.58222	0.11972		-0.506565	0.621888		-0.228157	0.86372		-0.0769649	0.979049
ACX60_03825	oprM	0.0415097	0.968344		-0.214743	0.781473		-1.33885	0.0403729		-0.396811	0.621956		-0.688713	0.494757
ACX60_03830	acrB	-0.0902963	0.910098		-0.0265539	0.972813		-1.07612	0.0411297		-0.688272	0.241925		-0.722302	0.343052
ACX60_03835	acrA	0.0875885	0.90802		0.0701633	0.916263		-1.12853	0.0251178		-0.642074	0.247509		-0.708882	0.313115
ACX60_03840	ACX60_03840	0.320134	0.647064		0.854339	0.110939		0.53102	0.326448		0.43826	0.485595		0.217871	0.847226
ACX60_03845	gcr	0.268327	0.590644		-0.388916	0.347944		-0.0681175	0.87509		-0.973282	0.0227167		-0.104115	0.913825
ACX60_03850	ispB	0.204919	0.727542		-0.777984	0.0735421		-0.240671	0.597213		-0.164767	0.768038		0.090743	0.937185
ACX60_03855	ACX60_03855	0.367306	0.780319		-0.836181	0.438563		-0.842828	0.420115		-0.805178	0.493088		0.0787237	0.979049
ACX60_03860	rplU	3.62896	2.68233e-06		3.19187	4.16268e-06		1.26944	0.0252827		0.380986	0.579691		0.66623	0.425236
ACX60_03870	lolA	-0.226081	0.716072		2.08193	3.00202e-05		-0.370405	0.437193		1.86844	0.000237039		0.736267	0.213901
ACX60_03875	ACX60_03875	-1.6374	0.000149292		-0.895932	0.0170827		-2.10406	9.3487e-06		-0.244165	0.592852		-0.753456	0.111903
ACX60_03880	serS	0.471881	0.408696		0.00432513	0.995954		-0.123892	0.812395		-0.529084	0.33289		0.158077	0.884887
ACX60_03885	cysG	0.0617861	0.913295		0.508692	0.183637		-0.643626	0.0870638		-0.270853	0.552887		-0.866231	0.0609851
ACX60_03895	ACX60_03895	-0.48762	0.703786		0.744179	0.449745		2.09988	0.0187412		1.70375	0.0694086		1.33772	0.244577
ACX60_03900	wrbA	-0.220312	0.890482		1.38261	0.182132		1.69969	0.0960825		0.66321	0.598078		-0.731304	0.693826
ACX60_03905	yeeF	1.19983	0.0139025		0.821337	0.0732801		0.655872	0.149529		-1.06453	0.0359267		-1.22078	0.0279593
ACX60_03910	ACX60_03910	-1.11259	0.00717811		-1.63784	0.000109842		-1.35614	0.00138443		-1.59644	0.000300822		-0.830619	0.0796659
ACX60_03915	ACX60_03915	-0.84812	0.0862615		-1.55617	0.00124018		-1.38011	0.00452979		-1.5195	0.00289724		-0.138774	0.892285
ACX60_03920	lipB	-0.257281	0.627614		0.069122	0.893443		-0.578676	0.163581		0.0565206	0.9261		0.488158	0.412826
ACX60_03925	ybeD	0.542527	0.668234		1.83855	0.0595136		-0.079288	0.94079		2.0976	0.0467932		1.1351	0.421829
ACX60_03930	rpoD	-0.424156	0.465671		0.318949	0.548401		-1.63535	0.00186317		0.354366	0.536101		0.00208678	0.998887
ACX60_03935	ACX60_03935	1.63661	0.0171184		2.329	0.000592217		0.377559	0.577818		0.125864	0.898206		-0.430463	0.713647
ACX60_03940	IV02_13620	0.796063	0.144882		1.79662	0.000596791		-0.146538	0.787062		-0.530224	0.356041		-0.530005	0.486828
ACX60_03945	ACX60_03945	0.997791	0.0586383		-1.99416	0.000242182		-0.00784909	0.988586		-1.92	0.000708473		0.939032	0.136933
ACX60_03950	yceA	2.49491	5.91933e-05		1.69376	0.00164556		2.1407	0.000330637		0.234256	0.725767		1.14564	0.0755172
ACX60_03955	ACX60_03955	-1.84776	0.288341		-0.948309	0.575446		2.26599	0.0781743		0.507161	0.768038		0.547727	0.838085
ACX60_03960	gltA	-0.131414	0.858173		-0.406802	0.437258		-1.4154	0.00556908		-1.89649	0.000626755		-1.54775	0.00806772
ACX60_03965	sdhC	1.30179	0.0131473		0.674387	0.173061		-0.00943969	0.985776		-0.905009	0.0900493		-0.0263491	0.988407
ACX60_03970	sdhD	1.65718	0.00534347		1.28288	0.0196601		-0.201622	0.738103		-0.921081	0.130467		-0.309568	0.772136
ACX60_03975	sdhA	0.902667	0.0641976		0.522704	0.26323		0.106746	0.829707		-0.965044	0.0501544		-0.273031	0.751675
ACX60_03980	sdhB	1.2453	0.101746		0.388294	0.623815		0.129354	0.865776		-0.362135	0.685095		0.0202044	0.993849
ACX60_03985	sucA	-0.611676	0.445194		0.553775	0.438237		-0.951561	0.149595		-0.768714	0.307081		-0.966026	0.299125
ACX60_03990	sucB	-0.191988	0.867719		0.546064	0.510998		-1.22229	0.104361		-0.982988	0.244641		-1.22633	0.235512
ACX60_03995	lpdA	0.192226	0.780937		0.580167	0.260931		-0.608399	0.223143		-0.536696	0.346558		-0.854614	0.203114
ACX60_04000	sucC	0.430441	0.720343		0.404677	0.68873		-0.648974	0.474811		-0.723183	0.484709		-0.40722	0.823632
ACX60_04005	sucD	0.60465	0.515101		0.569345	0.484489		-0.581157	0.453666		-0.535036	0.554741		-0.301141	0.854659
ACX60_04010	trpS	0.790317	0.174735		0.234017	0.699589		-1.05835	0.0430464		-0.791711	0.168827		0.167053	0.887845
ACX60_04015	yedI	-0.47013	0.332302		-0.13963	0.780484		-1.16279	0.00787887		-0.156926	0.774539		-0.297132	0.694351
ACX60_04020	ypfJ	0.10348	0.854778		-0.618069	0.102837		-0.930228	0.0156741		-0.0401535	0.943709		-0.565433	0.275049
ACX60_04025	nhaP	-0.377064	0.32207		-0.782382	0.0190361		-0.51994	0.116391		-0.424325	0.251658		0.0608565	0.946477
ACX60_04030	ACX60_04030	-2.8278	1.31092e-06		-2.81813	3.2305e-07		-3.01087	8.29911e-07		-1.11432	0.0163909		-1.5787	0.00219859
ACX60_04035	ACX60_04035	-1.16372	0.0637095		-2.34678	0.000403246		0.555025	0.336603		-1.38246	0.0321515		-0.0736263	0.967251
ACX60_04040	ACX60_04040	-0.594822	0.286075		-2.15354	0.000164423		0.52649	0.286141		-1.21937	0.0262437		-0.246537	0.806685
ACX60_04045	ACX60_04045	-1.55084	0.0633847		-3.34355	0.00028119		-1.6868	0.0333486		-1.40818	0.0935387		-1.08649	0.30527
ACX60_04050	ybaZ	-0.2394	0.909845		-0.700143	0.698581		2.78251	0.0341041		0.653293	0.708686		-0.481889	0.876108
ACX60_04055	ACX60_04055	-1.34946	0.0148055		-1.18207	0.0230996		-1.7799	0.00200972		0.149422	0.830701		-0.366501	0.683749
ACX60_04060	cat	1.01773	0.226979		-0.10787	0.918785		0.862452	0.261798		-0.258543	0.806228		0.988373	0.353042
ACX60_04065	yjgH	-0.349414	0.853037		-0.693342	0.650785		1.58648	0.192657		1.16676	0.40199		0.20057	0.953004
ACX60_04070	acnR	0.281132	0.87238		0.672675	0.620777		3.37387	0.00436169		0.740759	0.605814		1.64684	0.273251
ACX60_04075	greA	0.725893	0.490766		0.678105	0.476861		1.21727	0.167863		-0.611757	0.591332		0.304366	0.877895
ACX60_04080	carB	1.85276	0.000950951		1.51637	0.00321834		0.0744231	0.890209		-0.705044	0.20228		-0.692771	0.333966
ACX60_04085	carA	1.30161	0.0295066		1.35244	0.0159586		-0.377779	0.512939		-1.36632	0.0243111		-0.924779	0.217333
ACX60_04090	ACX60_04090	-1.68719	0.282997		1.74172	0.152707		2.33393	0.0536799		1.75648	0.182097		0.0579418	0.988651
ACX60_04095	ACX60_04095	1.68368	0.107168		1.78754	0.0642593		1.62039	0.0949115		0.382395	0.768038		-0.191797	0.941753
ACX60_04100	yhbY	1.40551	0.0316434		1.63119	0.00843817		0.0904712	0.890209		-0.329438	0.667907		-0.0316908	0.988651
ACX60_04105	ftsJ	-0.219272	0.763458		0.676348	0.204446		-1.09252	0.0368589		0.279886	0.670527		-0.0996634	0.94346
ACX60_04110	ftsH	-0.249741	0.716441		0.551273	0.2873		-1.06461	0.0327253		-0.130706	0.852251		-0.280989	0.773389
ACX60_04115	folP	1.8121	0.0576709		1.62346	0.0725706		2.28246	0.0134431		-0.274472	0.836827		-0.347425	0.865627
ACX60_04120	ACX60_04120	1.88504	0.114095		1.66508	0.135385		1.86477	0.0919775		-1.39975	0.359654		-3.25892	0.048857
ACX60_04125	ACX60_04125	0.718752	0.438771		-0.707533	0.412354		-0.0988238	0.910086		-1.11817	0.215981		-2.48167	0.0121375
ACX60_04135	phoD	-0.171915	0.915978		-0.145045	0.922158		3.0277	0.00685426		0.504678	0.713562		0.173439	0.953326
ACX60_04150	folD	2.10623	0.00287064		1.96077	0.00299867		1.39381	0.0289032		-0.433975	0.580532		-0.487418	0.662487
ACX60_04155	prmA_2	1.71147	0.0561568		2.05288	0.0152677		2.37706	0.00716766		0.588156	0.580532		-0.178904	0.939102
ACX60_04160	ACX60_04160	-0.705063	0.171966		-2.14322	7.73157e-05		-1.60049	0.00231122		-0.327221	0.564435		-0.28777	0.742653
ACX60_04165	kgtP_1	-1.84548	3.66161e-05		-2.5059	2.12785e-07		-2.49749	1.6109e-06		-1.31656	0.0015235		-1.4098	0.00168267
ACX60_04170	glpK	-1.25472	0.183384		-1.48782	0.0949343		1.04957	0.199802		-1.33885	0.156123		-0.0401057	0.988651
ACX60_04175	glpD	-1.86825	0.000192158		-2.11234	2.46663e-05		-0.81268	0.0590492		-0.306492	0.558723		0.585936	0.343052
ACX60_04180	pckG	1.39793	0.0286478		1.82978	0.00289342		-0.265764	0.673028		-0.831117	0.203005		-0.579504	0.537652
ACX60_04185	ACX60_04185	-1.38076	0.0237706		-1.13238	0.0512389		-0.560865	0.339873		1.12556	0.056185		-0.616513	0.451781
ACX60_04190	cpdA	-1.09868	0.201656		-1.59898	0.0480729		-0.10921	0.897028		-1.35377	0.113836		-0.331431	0.83255
ACX60_04195	groS	0.560861	0.490981		1.02873	0.125984		-0.825046	0.213895		-1.13182	0.117311		-0.153529	0.927606
ACX60_04200	groL	0.194536	0.816024		1.04748	0.0774656		-1.11261	0.0557013		-1.18056	0.0636387		-0.664045	0.450365
ACX60_04205	dgkA	-0.829749	0.504933		3.0919	0.000952421		2.02899	0.0278241		3.24558	0.00120976		2.50503	0.017658
ACX60_04210	ACX60_04210	-0.541073	0.18797		-2.56093	1.7069e-07		-1.19495	0.00271459		-0.63544	0.111275		-0.488472	0.355678
ACX60_04215	glpQ	-0.930509	0.421964		-0.263554	0.820732		1.24533	0.18657		0.854421	0.430971		-0.0662792	0.983292
ACX60_04220	acrB	0.386773	0.482151		2.03741	4.01183e-05		1.59307	0.00129277		1.55772	0.00162213		0.362598	0.632593
ACX60_04225	ACX60_04225	-0.130934	0.873224		-0.716768	0.216057		0.166816	0.783954		0.765194	0.197611		0.258133	0.818152
ACX60_04230	htpX	0.815356	0.198502		0.907634	0.112729		-0.285654	0.634737		-0.122028	0.883992		0.580082	0.511878
ACX60_04235	slt_1	0.847842	0.207495		-0.562854	0.389416		0.449074	0.474107		-2.52447	0.000659889		0.506756	0.615101
ACX60_04240	ttcA	1.91952	0.000261566		2.57156	3.32323e-06		0.349078	0.467345		0.512791	0.329897		-0.808156	0.188203
ACX60_04245	ACX60_04245	-1.80235	0.00510025		-0.115665	0.873815		-3.06488	5.30139e-05		-0.842578	0.189157		-1.51762	0.0317959
ACX60_04250	mltF	0.0411713	0.961789		0.990235	0.0594969		-0.0447973	0.941104		0.281552	0.673408		-2.2428	0.000892042
ACX60_04255	greB	0.285134	0.810903		0.400521	0.685828		1.21078	0.152627		0.79399	0.419006		0.368101	0.83255
ACX60_04265	ACX60_04265	-1.85475	0.00717811		-1.39473	0.0305838		-0.757567	0.237694		1.36193	0.0341497		0.740838	0.391549
ACX60_04270	dhbF	0.418776	0.54605		6.08814	4.33219e-10		2.73918	5.09383e-05		5.39213	2.4078e-09		3.94115	1.66962e-06
ACX60_04280	yjhX	-0.242182	0.906621		-4.79391	0.0582842		2.35132	0.0653348		3.15962	0.021022		-0.48132	0.87208
ACX60_04285	ACX60_04285	1.33792	0.257219		-1.86169	0.160763		2.14639	0.0424653		-3.78755	0.0286264		-0.440743	0.845736
ACX60_04290	ACX60_04290	1.14161	0.230177		-0.531082	0.615841		2.58329	0.00424383		-0.653714	0.560441		1.40232	0.207789
ACX60_04295	ACX60_04295	0.687599	0.63544		-1.47876	0.288316		2.40496	0.0326271		-0.822816	0.587285		0.0637533	0.987637
ACX60_04305	ACX60_04305	0.595888	0.282997		-1.35122	0.0074221		-0.604441	0.221054		-1.38064	0.010789		-0.661051	0.349412
ACX60_04310	ACX60_04310	-3.96804	0.0207251		-3.49574	0.0377598		2.09185	0.0583631		-2.16911	0.160641		0.889562	0.626705
ACX60_04315	ACX60_04315	-0.897548	0.489294		-1.68249	0.153827		1.87221	0.0636513		-0.876526	0.489394		0.672036	0.710416
ACX60_04325	ACX60_04325	0.0975845	0.961789		-0.772792	0.622465		2.78983	0.0243396		0.297057	0.869859		0.22542	0.944632
ACX60_04330	ACX60_04330	-2.04073	0.0663405		-0.995632	0.345741		0.836537	0.391992		-1.50748	0.182791		-0.345556	0.87208
ACX60_04335	ydgI	-0.636284	0.249217		0.0359724	0.957808		-1.78488	0.00136244		-1.12081	0.0359657		-0.925295	0.140616
ACX60_04340	ACX60_04340	-2.14948	0.0916366		-2.70207	0.033799		0.0980793	0.937008		-1.72849	0.176889		-1.91424	0.202778
ACX60_04345	ACX60_04345	-0.114176	0.921348		-0.240313	0.79505		0.593293	0.45437		-0.459334	0.631971		-0.289898	0.864905
ACX60_04350	glxK	-0.199482	0.875431		0.00308442	0.998811		1.30655	0.120635		-0.321868	0.776565		-0.535522	0.734807
ACX60_04355	ydeP	-3.12799	3.04593e-07		-1.80638	9.39506e-05		-2.50619	5.95542e-06		0.664268	0.141279		-1.31289	0.00835891
ACX60_04360	fdhD	-2.13108	0.224167		-1.16382	0.474083		1.69506	0.215489		0.483164	0.785339		-0.622961	0.825651
ACX60_04365	ACX60_04365	-3.31209	0.102531		0.929294	0.527287		2.44569	0.058963		1.50141	0.302919		1.16054	0.570389
ACX60_04370	pdxB	0.787326	0.254602		0.912397	0.140825		0.528533	0.406198		-1.2266	0.0786584		0.800624	0.357725
ACX60_04375	epmA	0.27122	0.690613		0.576156	0.269381		-0.277892	0.607117		-0.0638688	0.932874		-0.0118877	0.993849
ACX60_04380	ACX60_04380	-0.690154	0.227684		0.30422	0.593559		-1.43371	0.00735445		-0.0527477	0.945783		0.274032	0.784775
ACX60_04385	radA	0.877643	0.0536231		0.55814	0.203282		1.29783	0.00396017		-0.172477	0.762984		0.537362	0.384265
ACX60_04390	cycA	-2.81397	7.17105e-08		-3.41874	4.45141e-10		-2.96288	3.10776e-08		-1.33911	0.000499865		-1.43735	0.000562829
ACX60_04395	ACX60_04395	1.18436	0.145315		1.15646	0.123158		0.312936	0.700077		-0.51446	0.590407		0.198554	0.911989
ACX60_04400	lysA	-0.0748203	0.950275		0.220661	0.807162		0.675516	0.381509		-0.615606	0.49988		-0.146223	0.941882
ACX60_04405	dapF	0.375315	0.739147		0.512187	0.57586		1.00118	0.222763		0.367345	0.728436		-0.325653	0.853492
ACX60_04410	yrhP	1.13378	0.147131		0.237475	0.785919		0.902726	0.213895		-0.49058	0.592852		0.763977	0.476344
ACX60_04415	xerC	-0.95647	0.0754737		-0.895152	0.0799312		0.156872	0.774012		0.61331	0.255046		0.902104	0.140616
ACX60_04420	etfB	0.578211	0.417364		-1.17568	0.0512389		-2.38181	0.000536226		-0.567397	0.411514		-0.782161	0.368776
ACX60_04425	etfA	-1.22096	0.0160658		-1.55937	0.00155565		-2.14021	0.000150315		-1.39132	0.00703493		-1.36841	0.0152703
ACX60_04430	gyrA	-0.274145	0.588667		-0.941153	0.0182322		-0.881069	0.0268029		-0.435712	0.335666		-0.350825	0.592793
ACX60_04435	arnT	-0.857368	0.592222		4.52105	5.37473e-05		4.11252	0.000360774		4.66288	7.46511e-05		1.06677	0.490432
ACX60_04445	ACX60_04445	-2.82095	0.147297		5.24859	1.09742e-05		2.98447	0.00711251		5.99684	4.86236e-06		2.54411	0.0325251
ACX60_04450	ACX60_04450	-0.894666	0.458185		5.98208	4.16556e-08		2.68164	0.00222364		7.34401	3.02843e-09		4.1914	3.66554e-05
ACX60_04455	ACX60_04455	-0.846126	0.296781		-1.20367	0.102629		-0.38507	0.616641		-1.414	0.0755142		-0.963561	0.340341
ACX60_04460	ACX60_04460	-0.714698	0.379382		-1.09309	0.122904		-1.42146	0.0451823		-1.45393	0.0574098		-0.466397	0.710416
ACX60_04465	farA	-0.793221	0.129666		-0.660949	0.17212		-1.38455	0.00625021		-0.449407	0.414355		-0.632733	0.352142
ACX60_04470	ACX60_04470	-0.361196	0.556914		-0.574457	0.255305		-1.07704	0.0283225		-0.573508	0.301244		-0.134174	0.909941
ACX60_04475	serC	1.9718	0.00214552		1.80031	0.00265555		1.16493	0.0427327		0.151407	0.852148		0.635624	0.467384
ACX60_04480	ACX60_04480	-0.0250078	0.974761		0.195479	0.743056		-0.132038	0.811983		0.482069	0.411514		0.782094	0.263953
ACX60_04485	yaiI	-0.0475456	0.936662		-0.287748	0.51128		-0.866622	0.033896		0.080198	0.891264		0.11585	0.900091
ACX60_04490	ACX60_04490	-0.297514	0.774621		-0.976718	0.22422		-0.268072	0.753352		-1.99589	0.0268209		0.10943	0.962044
ACX60_04495	lolC	0.529471	0.38548		1.45263	0.00581652		-0.0434567	0.94079		-1.40786	0.0146131		-0.303188	0.760728
ACX60_04500	lolD	0.617951	0.506362		1.64162	0.0290833		1.63254	0.031637		0.10582	0.927251		0.163085	0.935678
ACX60_04505	ycaI	0.545731	0.255453		-0.485694	0.282734		1.43139	0.00190582		-1.58708	0.00158598		0.619544	0.290234
ACX60_04510	htrB	0.877013	0.0845045		-0.371455	0.46808		-0.0349302	0.946728		-0.482713	0.375368		-0.410471	0.598186
ACX60_04515	sppA	0.3992	0.440847		1.10911	0.0103689		-0.430738	0.33578		0.606275	0.200055		-0.571243	0.356281
ACX60_04520	ACX60_04520	0.127938	0.886342		0.486365	0.438789		-0.0938585	0.884792		0.614031	0.356682		-1.21924	0.100695
ACX60_04525	purN	2.10333	0.0167513		2.02306	0.0145901		1.95119	0.0200223		-0.573648	0.601236		0.0497348	0.98712
ACX60_04530	purM	1.99495	0.00173753		2.02868	0.000795242		0.607023	0.289462		-0.48615	0.473248		-0.672076	0.426594
ACX60_04535	perM	-0.461308	0.319816		-0.514269	0.212163		-0.843288	0.03643		0.112702	0.840817		0.0269364	0.984094
ACX60_04540	hda	-0.687928	0.394098		-1.61198	0.0251739		-0.835237	0.23985		-1.30544	0.0874273		-1.1854	0.19071
ACX60_04545	ACX60_04545	-1.94006	0.000310684		-2.67026	3.18417e-06		-0.934198	0.0455289		-0.38575	0.485291		-0.351933	0.668667
ACX60_04550	ACX60_04550	-1.57257	0.000644974		-2.58641	8.00185e-07		-0.0394385	0.931546		-0.772144	0.0830587		-0.571659	0.324658
ACX60_04555	ACX60_04555	0.168995	0.924928		0.641741	0.639609		2.36042	0.039385		1.15561	0.384962		1.74618	0.239003
ACX60_04565	sigE	0.600356	0.244908		0.350749	0.478651		0.219795	0.648575		0.353092	0.517039		0.375156	0.630055
ACX60_04570	trmH	1.43973	0.0276562		1.46551	0.0174811		0.844747	0.177346		-0.144035	0.878329		-0.395163	0.734951
ACX60_04575	fbp	1.73921	0.00146842		1.91289	0.000315858		1.2261	0.0154588		-0.188921	0.776172		0.404993	0.632351
ACX60_04580	ACX60_04580	0.954778	0.462628		1.08749	0.345722		2.15705	0.045562		2.55782	0.0263745		1.01917	0.537412
ACX60_04585	pal	0.0137695	0.986693		0.576837	0.317796		-1.10648	0.0459782		-0.747079	0.224216		-0.797271	0.304263
ACX60_04590	tolB	0.330801	0.516326		0.651009	0.116783		-0.59755	0.149529		-0.12597	0.823558		-0.346584	0.616105
ACX60_04595	tolA	0.623826	0.220235		1.49546	0.00137906		0.724121	0.110092		0.164916	0.78186		0.152769	0.882894
ACX60_04600	tolR	0.10858	0.934661		1.49549	0.0859254		0.59905	0.517447		1.71003	0.0672177		0.117043	0.965988
ACX60_04605	tolQ	0.634672	0.281911		1.79405	0.00087498		0.860076	0.0968315		0.85426	0.12975		0.418925	0.632593
ACX60_04610	ybgC	1.72326	0.0207979		2.09246	0.00347648		0.641014	0.381458		-0.0823783	0.93838		0.220491	0.887845
ACX60_04615	ACX60_04615	0.0305528	0.966795		-0.195006	0.697246		0.350843	0.433413		0.666332	0.150912		0.0979637	0.927427
ACX60_04620	ruvB	-0.732566	0.479259		-0.173073	0.870572		0.880136	0.2922		-1.00659	0.311355		0.26447	0.884887
ACX60_04625	ruvA	0.948027	0.191955		0.366219	0.627723		0.262855	0.714129		0.0847479	0.932835		-0.17646	0.911685
ACX60_04630	dgt	-0.942354	0.0501251		-1.56655	0.000920689		-1.0249	0.0234367		-0.857549	0.0773371		0.637832	0.304263
ACX60_04635	purL	2.44462	8.58666e-06		2.24371	1.01278e-05		1.94058	0.00014915		-0.386417	0.44933		0.573699	0.362811
ACX60_04645	ACX60_04645	0.376281	0.683066		-0.920495	0.22065		0.792827	0.258399		-0.0948384	0.928648		-0.11093	0.955578
ACX60_04655	fbsA	0.920751	0.496626		4.90668	4.43036e-05		2.87484	0.00963706		3.60031	0.00199592		1.37607	0.357725
ACX60_04660	entC/fbsB	-0.380743	0.672593		4.92628	3.26861e-08		1.78668	0.00785101		5.80318	3.34484e-09		0.36728	0.762834
ACX60_04670	fbsC	-0.780848	0.516061		3.34039	0.000287335		1.3965	0.121951		4.30074	3.74885e-05		-0.732974	0.635286
ACX60_04675	fbsD	-0.319764	0.774736		2.74444	0.000669938		2.34559	0.00412916		3.90459	3.12563e-05		-0.322666	0.845736
ACX60_04680	fbsE	-0.157753	0.873224		2.52924	0.000253302		1.94608	0.00436169		3.14167	4.3679e-05		-0.186259	0.901939
ACX60_04685	fbsF	-0.0522478	0.960974		1.9106	0.00269233		2.46485	0.000464045		2.11259	0.00204255		0.128357	0.940205
ACX60_04690	entE	-0.934735	0.511004		2.14094	0.0419436		3.15176	0.0050269		1.00998	0.411269		-0.276504	0.915815
ACX60_04695	alcA	-0.366066	0.74454		1.33896	0.0924624		1.34735	0.0898252		1.45495	0.0884097		-0.292946	0.872282
ACX60_04700	speF	-0.318241	0.74454		1.19939	0.0845741		1.14479	0.0984411		0.306492	0.734784		-0.76541	0.470665
ACX60_04720	basI	0.762478	0.19313		3.56313	1.17451e-07		1.2184	0.0245985		2.92169	4.58033e-06		-0.0132373	0.993849
ACX60_04725	basH	0.452039	0.443363		4.76327	4.54095e-10		0.478292	0.36506		4.15217	3.94531e-09		0.254019	0.792625
ACX60_04730	fcuA	-0.101098	0.950275		4.00375	0.000126827		3.11704	0.00246501		1.351	0.197888		0.529412	0.772434
ACX60_04735	ACX60_04735	-1.2722	0.35897		1.551	0.15264		2.60655	0.017904		0.316508	0.836827		0.810623	0.656778
ACX60_04740	ACX60_04740	-0.105513	0.947508		1.35985	0.173835		2.16754	0.0296991		-0.434101	0.749245		0.243793	0.922494
ACX60_04745	ACX60_04745	0.140354	0.939019		1.15456	0.353297		2.7631	0.0209925		0.0341711	0.985923		0.71157	0.743558
ACX60_04750	cvaB	0.248628	0.628905		-0.240454	0.593559		0.665122	0.0902872		0.162533	0.753529		0.34977	0.588801
ACX60_04755	ACX60_04755	-0.312935	0.648842		-1.04887	0.0524833		0.289007	0.604377		-0.212201	0.757234		0.562242	0.471438
ACX60_04760	ACX60_04760	-0.467288	0.645273		-0.894423	0.278435		0.801363	0.304105		-0.84153	0.352813		-0.246639	0.885082
ACX60_04765	ACX60_04765	-0.356985	0.657039		-0.300449	0.671811		0.225466	0.733634		1.12416	0.0841424		0.511233	0.608374
ACX60_04780	ACX60_04780	-1.32844	0.493983		-1.60141	0.406074		2.89278	0.032121		-0.479114	0.821695		-0.486511	0.880332
ACX60_04785	tnsE	0.656363	0.279461		0.363237	0.543221		0.585591	0.281705		-0.830548	0.170645		-0.0681649	0.968956
ACX60_04795	ACX60_04795	-0.0986311	0.858244		-0.517869	0.168412		-0.698363	0.0583118		-0.899189	0.0255574		-0.44106	0.418861
ACX60_04805	ACX60_04805	-1.03136	0.0702444		-1.17929	0.0264075		-1.89205	0.00129277		-1.31876	0.0217548		-0.595549	0.450365
ACX60_04810	ACX60_04810	-1.7118	0.00173753		-2.3165	3.94031e-05		-1.65832	0.00207507		-1.84136	0.000974967		-0.394722	0.636027
ACX60_04815	tnsA	-0.908875	0.286677		-1.62583	0.0419727		-0.15706	0.849831		-0.911047	0.288209		0.45697	0.736664
ACX60_04830	ACX60_04830	-0.349272	0.444721		-0.416641	0.289284		-1.43656	0.000709979		0.458897	0.279451		0.609651	0.233214
ACX60_04835	nadM	1.11693	0.0311928		1.40276	0.00459471		0.237495	0.65182		0.422582	0.464649		-0.588879	0.418861
ACX60_04840	ACX60_04840	-0.742642	0.572501		-1.54242	0.187823		1.75803	0.0747983		1.40701	0.191023		0.161672	0.953326
ACX60_04845	bcp	-0.0982564	0.896919		-0.294798	0.593559		-1.47183	0.0047244		-0.698094	0.196887		-0.627455	0.383448
ACX60_04850	ACX60_04850	0.313703	0.655625		0.720209	0.184885		0.453314	0.421018		-0.409938	0.53305		0.44065	0.617548
ACX60_04855	ACX60_04855	-0.483254	0.4111		2.4079	1.01278e-05		-0.758539	0.146188		1.24651	0.0156556		-0.274996	0.767524
ACX60_04860	queC	0.954643	0.161574		0.505447	0.448983		-0.439388	0.494327		0.144101	0.871197		0.0630187	0.973686
ACX60_04865	queE	1.08531	0.0212488		0.270253	0.585772		0.209277	0.652715		-0.271729	0.617506		0.0195266	0.989661
ACX60_04870	dapD	1.04052	0.0434145		0.0129925	0.985272		-0.24653	0.625843		-0.61108	0.253744		-0.311176	0.726852
ACX60_04875	ACX60_04875	-2.37776	0.000644083		0.248578	0.727733		-4.17969	2.42509e-06		-0.452933	0.532908		-2.49201	0.0010669
ACX60_04880	cbl	-0.181654	0.772779		-0.974859	0.035748		0.0573829	0.908602		-0.485908	0.352445		0.601512	0.352538
ACX60_04885	cysA	-0.181202	0.826159		-0.900044	0.12903		-0.0603419	0.925206		-0.59944	0.365773		1.44362	0.0313456
ACX60_04890	cysW	-0.369248	0.776562		-0.877779	0.41649		1.69978	0.0600898		-2.44535	0.0507193		2.32459	0.0323425
ACX60_04895	cysT	-0.500561	0.568026		-0.630717	0.414768		1.6627	0.0154588		-2.31063	0.00941304		2.5822	0.00143477
ACX60_04900	ACX60_04900	-1.21087	0.167703		0.0354498	0.974699		1.47173	0.0441305		-0.299495	0.766198		2.66283	0.00255258
ACX60_04905	cysP	-0.187248	0.828606		0.626563	0.308581		1.77584	0.00412916		-1.13029	0.0908258		3.07648	6.44722e-05
ACX60_04910	pabC	0.685417	0.552541		0.125829	0.921093		1.83399	0.0456653		-0.921087	0.432138		1.40474	0.2542
ACX60_04915	mltG	1.0321	0.139468		1.1482	0.0735108		0.682923	0.290744		-1.02095	0.1628		0.334518	0.79126
ACX60_04920	tmk	0.610275	0.51445		1.01438	0.188172		0.578557	0.474107		-1.06628	0.237455		-0.459272	0.74941
ACX60_04925	ACX60_04925	-0.944906	0.460384		-2.14659	0.0831551		1.35908	0.176978		-0.359265	0.79515		-0.321548	0.885082
ACX60_04930	nadB	0.184514	0.800785		-0.0500487	0.945922		-0.00709806	0.990262		-1.22553	0.0354995		-0.00196022	0.998887
ACX60_04935	mucD	-0.628502	0.208378		1.51576	0.00106731		-0.842397	0.0572134		1.90426	0.000199849		0.0123714	0.993849
ACX60_04940	ybgC-2	-0.0620996	0.968218		0.00419679	0.998486		0.695315	0.485338		-1.00226	0.388009		-0.0891472	0.974627
ACX60_04945	ACX60_04945	-0.297729	0.82347		-0.55457	0.607509		0.198554	0.848545		-0.999404	0.372907		0.163451	0.947376
ACX60_04950	lepA	1.23176	0.00817124		1.43303	0.00141699		1.141	0.0104618		0.624928	0.191023		-0.0127243	0.993849
ACX60_04955	lepB	2.06752	0.00034071		2.33487	4.38695e-05		1.45161	0.0065572		0.991274	0.0742356		0.32526	0.734951
ACX60_04965	rnc	1.39975	0.0695153		1.49689	0.0382017		0.0469324	0.954241		-0.813482	0.351027		-0.532701	0.676707
ACX60_04970	era	1.63147	0.000412544		1.14511	0.00604368		0.136287	0.76526		0.384745	0.421817		0.216435	0.793669
ACX60_04975	ACX60_04975	1.89716	0.0316434		0.783101	0.383417		-0.182298	0.850117		1.89487	0.0343468		0.281854	0.880835
ACX60_04980	recO	1.4476	0.235921		0.19492	0.896679		2.89091	0.0105585		-0.596311	0.710286		0.117225	0.972955
ACX60_04985	pdxJ	1.94338	0.0462199		0.687721	0.501421		1.49335	0.103075		-0.475301	0.706556		0.304398	0.882894
ACX60_04990	miaE	0.667809	0.549023		0.140566	0.9057		1.51727	0.0890884		-0.916343	0.41304		-0.215239	0.925334
ACX60_04995	ydfG	0.0229902	0.972647		-1.95022	0.000134093		-0.738336	0.102081		0.40819	0.424148		-0.0410232	0.974797
ACX60_05005	ACX60_05005	-0.818334	0.241754		-0.0836885	0.918785		-0.585477	0.363779		-2.49812	0.00095157		-1.50952	0.0466544
ACX60_05010	ACX60_05010	-0.618114	0.668912		-0.216769	0.875902		2.35638	0.0228191		-0.257077	0.870545		0.265783	0.914846
ACX60_05020	hscC	0.297365	0.538688		-0.764241	0.0491175		-0.277755	0.489683		-0.420475	0.340377		-0.0409684	0.973218
ACX60_05025	ACX60_05025	-0.1438	0.815983		-2.50421	2.34934e-06		-1.21526	0.00718008		-0.937304	0.0456438		-0.275851	0.734951
ACX60_05030	aspB	0.847415	0.154346		0.780185	0.152773		-0.550977	0.311904		0.14925	0.842161		-0.0117032	0.993849
ACX60_05035	ACX60_05035	2.4498	0.00130018		2.8871	0.000142767		0.537085	0.43788		1.77372	0.0160244		-0.0727008	0.972955
ACX60_05040	ACX60_05040	-1.12183	0.0102614		-1.51657	0.000507232		-0.112153	0.798061		0.201696	0.691341		0.922346	0.0584814
ACX60_05045	ycdB	-1.47865	0.000343722		-1.74151	3.106e-05		-1.5786	0.0002436		-0.0249491	0.966655		1.02589	0.017369
ACX60_05050	uvrB	-0.0247229	0.975099		0.945672	0.0687628		-0.106403	0.850164		0.745521	0.187552		0.614789	0.421051
ACX60_05055	blc	-0.734695	0.201656		0.792924	0.126286		-1.6823	0.00264023		1.44237	0.0101363		-0.0560557	0.972955
ACX60_05060	rarD	1.64102	0.115915		-0.0775234	0.95722		2.22705	0.0228557		-0.636857	0.620069		-0.243559	0.919188
ACX60_05065	gapA	1.36449	0.0586666		1.53556	0.0228501		-1.32161	0.0470307		-1.44123	0.0479175		-1.54853	0.0619891
ACX60_05070	ACX60_05070	-0.99361	0.0657529		-1.48728	0.00457324		-1.3799	0.00971888		1.03527	0.0527477		0.0170202	0.992682
ACX60_05075	ACX60_05075	-1.69313	0.268716		-1.89671	0.188172		0.703462	0.599568		0.52829	0.740475		-0.688444	0.775872
ACX60_05080	obg	1.25868	0.00534347		1.47119	0.0007659		1.38154	0.0022201		0.0923059	0.881942		0.363602	0.601487
ACX60_05085	proB	1.12105	0.00534347		1.22307	0.00156313		0.841368	0.0268763		0.343493	0.437975		-0.349633	0.568572
ACX60_05090	cicA	-0.858673	0.29963		-0.0903215	0.925749		-1.83016	0.0180553		1.93078	0.0140459		-0.866567	0.418861
ACX60_05095	yaiW	0.796164	0.0868916		1.2568	0.00406361		0.120616	0.796039		-0.0620202	0.92596		0.834703	0.128513
ACX60_05100	dusB	1.07516	0.164572		1.112	0.116783		0.854251	0.225414		-0.836547	0.312254		0.409926	0.758779
ACX60_05105	yrpB	-1.98632	0.0125953		-1.03265	0.160069		0.0164928	0.983095		-0.882172	0.269711		0.264754	0.863556
ACX60_05110	ACX60_05110	0.490492	0.761228		-1.07725	0.474083		3.0514	0.00962226		2.5067	0.0399882		0.655888	0.758346
ACX60_05115	ACX60_05115	0.134712	0.827854		-0.191705	0.696938		-0.537481	0.206576		0.755822	0.099472		0.221846	0.797374
ACX60_05125	ACX60_05125	-0.986156	0.339838		-0.945451	0.329466		1.11011	0.200035		0.374627	0.737957		-0.455662	0.788479
ACX60_05130	ACX60_05130	-1.6551	0.00138654		-1.11431	0.0174811		-1.49143	0.00298771		0.213987	0.722115		-0.929667	0.116016
ACX60_05135	ACX60_05135	-2.34911	1.73664e-05		-1.06085	0.0171338		-1.49368	0.00207507		0.0568337	0.931866		-0.104192	0.926405
ACX60_05140	ACX60_05140	-2.56118	0.000412544		-1.37044	0.0282388		-1.23784	0.0465352		0.429428	0.552323		0.260095	0.837559
ACX60_05145	ACX60_05145	-2.37898	0.000310684		-0.446893	0.461328		-1.26271	0.027494		0.575881	0.365966		0.651211	0.426594
ACX60_05150	phrB	-0.54988	0.276998		-0.936479	0.0384576		-0.618077	0.167586		-1.0543	0.0304606		0.296657	0.713459
ACX60_05155	slyD	0.947965	0.108974		1.48139	0.00699078		-0.726418	0.180345		0.312477	0.640952		0.299461	0.776512
ACX60_05160	ndh	0.30187	0.535848		2.07097	4.72777e-06		0.432854	0.273941		0.758253	0.0719833		-0.602116	0.263325
ACX60_05165	dacD	1.29823	0.0203091		1.73985	0.00138867		0.0296018	0.958006		-0.916068	0.10582		0.0900282	0.95179
ACX60_05170	ACX60_05170	-0.526859	0.242922		-0.366232	0.390884		-1.08954	0.00861838		0.284637	0.554741		0.0677075	0.953004
ACX60_05175	icd	0.535702	0.369728		1.22245	0.0174811		-0.266199	0.622024		-0.681685	0.22741		-0.12597	0.92482
ACX60_05180	rluE	0.445393	0.517746		0.368978	0.553252		-0.358265	0.551889		0.0305991	0.972415		0.485019	0.598186
ACX60_05185	icd	-1.99118	3.33938e-05		-2.0514	9.9995e-06		-1.94061	5.55492e-05		-0.859405	0.0459721		-1.53616	0.00149895
ACX60_05190	ACX60_05190	-0.500531	0.69883		-3.42337	0.00683198		0.176128	0.869205		-0.477066	0.701433		0.747048	0.632593
ACX60_05195	ACX60_05195	-1.01619	0.0827944		-2.36531	0.000172408		-1.09429	0.0461007		-1.30698	0.0287996		0.195207	0.872282
ACX60_05200	ACX60_05200	1.0095	0.123943		2.75681	3.60708e-05		1.65331	0.00878959		2.82109	5.38882e-05		1.38392	0.0542304
ACX60_05205	ACX60_05205	-0.915381	0.239918		1.25339	0.0613854		0.799154	0.233813		1.09354	0.128087		2.37003	0.00303058
ACX60_05210	ydjN	0.350174	0.63544		0.911884	0.109901		1.10892	0.0495976		0.410005	0.550694		0.367303	0.720447
ACX60_05215	ACX60_05215	-0.15828	0.916085		-0.539907	0.659579		2.18019	0.0275447		0.0786504	0.960684		0.378519	0.860823
ACX60_05220	pqqL	-0.110414	0.855882		-0.366119	0.395098		-0.34585	0.406198		-0.964975	0.0275569		0.141476	0.880332
ACX60_05225	ACX60_05225	1.63189	0.00925236		2.12787	0.00055941		1.51234	0.0111141		-0.164363	0.839508		0.290422	0.808255
ACX60_05230	ACX60_05230	-0.356617	0.726801		-0.25758	0.772845		0.472095	0.546609		0.201745	0.843316		0.565875	0.651678
ACX60_05235	ygiF	-0.0856152	0.905377		-0.110851	0.84576		-0.897157	0.0520363		0.763442	0.128449		0.323555	0.699457
ACX60_05240	ACX60_05240	-1.32458	0.0474457		-2.62323	0.000401229		-0.787362	0.219338		1.23385	0.0537443		-0.813157	0.343052
ACX60_05245	thiE	0.812993	0.0816621		1.05396	0.0152592		0.182533	0.696733		-0.165018	0.774481		0.0566269	0.967251
ACX60_05250	hemL	0.734751	0.152283		0.00136612	0.999133		-0.762645	0.0974718		-0.656585	0.199144		-0.481471	0.505696
ACX60_05255	ACX60_05255	0.642083	0.57129		1.24345	0.173696		1.11032	0.226849		0.367152	0.757234		0.347396	0.862467
ACX60_05260	rluA	1.5623	0.01942		2.17521	0.000870747		1.3142	0.0377509		0.193254	0.82912		0.4826	0.655374
ACX60_05265	rapA	-0.170904	0.751649		0.341704	0.412953		-0.446133	0.252443		0.452133	0.306108		0.282462	0.685124
ACX60_05270	IV02_12080	0.22027	0.79218		-0.951071	0.13677		0.752546	0.209713		-1.09185	0.110204		0.673902	0.44464
ACX60_05275	fabR	0.430411	0.555421		0.230453	0.73963		0.356831	0.56706		-0.150218	0.858847		0.0449606	0.980779
ACX60_05280	ACX60_05280	-0.855921	0.110377		-1.99295	0.000213744		-1.12413	0.0230671		-1.86387	0.000857023		-0.118125	0.925334
ACX60_05285	desA3	-0.19179	0.786028		-1.11919	0.0303788		-0.765285	0.131674		-1.27589	0.0227167		0.102168	0.941753
ACX60_05290	ywrO	-0.0291437	0.985626		-0.515276	0.665604		1.31063	0.179474		1.50152	0.152647		0.0193469	0.993849
ACX60_05295	ACX60_05295	-0.724735	0.37097		-0.307116	0.705136		0.644471	0.356334		0.261779	0.768442		0.0872712	0.967251
ACX60_05300	ACX60_05300	-0.395354	0.472533		0.428708	0.370699		-0.705272	0.124145		0.48933	0.339492		0.262665	0.759096
ACX60_05305	dat	0.405173	0.568026		1.25786	0.0267683		-0.39788	0.496225		0.592747	0.35749		0.110551	0.941882
ACX60_05310	ddc	0.980361	0.045229		1.6367	0.000637734		-0.186116	0.702639		0.586716	0.24586		0.0526025	0.971462
ACX60_05315	ACX60_05315	-6.74024	3.04593e-07		-4.62324	2.08417e-06		-1.51149	0.0275447		1.46981	0.0347555		-2.18951	0.00584638
ACX60_05320	ACX60_05320	-2.07044	0.0976397		-2.18082	0.0748168		0.387659	0.739844		0.862162	0.477503		0.790681	0.655374
ACX60_05325	ipdC	-5.65578	4.75056e-07		-5.09855	3.50232e-07		-1.99067	0.00715356		1.09088	0.15166		-2.21733	0.00925286
ACX60_05330	aroP	-3.69474	0.000343722		-3.88647	0.000234463		-0.4628	0.580194		0.853048	0.314162		-2.48074	0.00930092
ACX60_05335	pstS	1.91489	0.00211711		3.25583	2.43448e-06		0.868032	0.132594		0.510737	0.449438		0.668913	0.423535
ACX60_05340	pstC	1.14949	0.104733		1.97028	0.00299867		1.39424	0.0359496		-0.694419	0.401967		0.583755	0.579217
ACX60_05345	pstA	0.58327	0.460384		1.82235	0.00623061		0.346542	0.623245		-1.03027	0.167526		0.251583	0.864905
ACX60_05350	pstB	-0.17005	0.890482		0.560616	0.528453		-0.079429	0.931546		0.283164	0.78736		-0.408492	0.802546
ACX60_05355	sohB	0.354	0.586818		1.95324	0.000367164		-0.752689	0.140058		1.04311	0.0592598		0.92119	0.170638
ACX60_05360	ACX60_05360	-1.66914	0.000807025		-3.29052	7.46864e-08		-1.00762	0.0245436		-1.48166	0.00268508		-0.662699	0.284217
ACX60_05365	yjdF	-0.588782	0.317502		-0.702194	0.185821		0.593497	0.243086		0.545286	0.347588		1.47099	0.0148802
ACX60_05370	purB	2.16996	0.000457937		1.61249	0.00384952		0.592355	0.274233		-0.367885	0.578964		0.262979	0.817092
ACX60_05375	hflD	0.944746	0.0495408		0.321179	0.515469		-0.31068	0.508358		-0.745832	0.127203		-0.431847	0.547167
ACX60_05380	mnmA	1.23365	0.029679		0.481687	0.394605		-0.403436	0.466744		-0.549602	0.371112		0.0481763	0.975373
ACX60_05385	nudJ	0.470584	0.327095		0.52142	0.22422		0.213245	0.63466		-0.492137	0.311355		0.122498	0.900375
ACX60_05395	dacA	1.36203	0.00287215		0.597675	0.162204		0.151582	0.743809		-0.793909	0.0885359		-0.146833	0.880596
ACX60_05400	ACX60_05400	0.664408	0.241754		1.87911	0.00044747		-0.810908	0.107184		1.16789	0.0321985		0.159339	0.887845
ACX60_05405	ACX60_05405	1.62412	0.0353975		0.195488	0.829476		1.32875	0.0660709		-2.02124	0.0303805		0.765812	0.483323
ACX60_05410	surE	2.88281	2.13957e-05		2.5119	5.14794e-05		2.34705	0.000253182		-0.0667235	0.935957		0.974964	0.179611
ACX60_05415	nlpD	0.475846	0.324348		0.672886	0.111423		-0.0102141	0.982871		-1.14462	0.012565		-0.561549	0.352551
ACX60_05420	ACX60_05420	-0.815578	0.16149		-2.18201	0.000172408		-1.31624	0.0145154		-1.68333	0.00399214		0.0550342	0.973218
ACX60_05425	ycbZ	-1.00831	0.0440332		-1.23873	0.00852451		-1.39843	0.00433556		-1.26177	0.0127137		0.667582	0.304263
ACX60_05430	ampG	0.404104	0.585136		0.656309	0.275999		0.371989	0.546609		-0.287462	0.701998		-0.0753907	0.967251
ACX60_05440	yfeH	-0.975568	0.116329		-3.05451	3.3568e-05		0.286549	0.632224		-0.978921	0.116534		-0.87366	0.251614
ACX60_05445	rpmE	3.32072	0.00111208		2.56006	0.00500828		0.852783	0.326882		0.692397	0.496679		0.937669	0.476582
ACX60_05450	ACX60_05450	-0.329249	0.677465		-1.31021	0.0349616		0.406439	0.513194		-1.96	0.00471175		0.561425	0.547231
ACX60_05460	kamA	-0.214104	0.745041		-0.478229	0.355776		0.599483	0.209713		0.543731	0.314135		1.59954	0.00417095
ACX60_05465	efp	1.15564	0.0644843		1.60372	0.00663805		-0.0720566	0.909277		-0.690362	0.294121		-0.103315	0.949486
ACX60_05470	cstA	-1.65074	7.96116e-05		-1.4838	0.000137913		-1.72574	5.85525e-05		-1.20038	0.00235976		-1.56221	0.000391508
ACX60_05475	ybdD	0.0575232	0.967683		1.04399	0.205439		-0.942429	0.296643		0.393363	0.706556		-0.14205	0.950126
ACX60_05490	ACX60_05490	-0.55115	0.645178		-0.647315	0.534939		1.39176	0.118943		-1.04177	0.337554		0.0961755	0.972955
ACX60_05495	ACX60_05495	-0.740573	0.496259		-1.28328	0.178057		1.18483	0.1726		-0.92393	0.379312		0.0232676	0.993849
ACX60_05500	ACX60_05500	-1.67455	0.236511		-0.783203	0.566771		1.90914	0.0915046		0.466382	0.755707		-0.959238	0.620825
ACX60_05510	ACX60_05510	-1.1046	0.389916		-1.559	0.197898		2.2588	0.0274257		-0.647533	0.631103		-0.648128	0.736392
ACX60_05515	slsA	-1.5864	0.0255995		0.0278542	0.97653		-0.151605	0.833616		2.29671	0.000857023		-0.592843	0.550297
ACX60_05520	ACX60_05520	-0.0277531	0.983218		-0.456022	0.622445		0.784054	0.328937		-0.094208	0.935957		0.391003	0.806916
ACX60_05525	ACX60_05525	-0.328999	0.797308		-0.560253	0.598405		1.66171	0.0608505		-0.205447	0.878329		0.637975	0.678167
ACX60_05530	ACX60_05530	0.156442	0.92932		0.356185	0.80632		3.09085	0.0101446		0.758434	0.596334		0.537673	0.820188
ACX60_05535	ACX60_05535	0.178697	0.926606		0.45783	0.771437		2.42459	0.0516947		-0.437686	0.819323		-0.136079	0.972955
ACX60_05545	ACX60_05545	1.32103	0.28934		1.41509	0.219019		2.99275	0.00956537		1.27951	0.317298		0.230919	0.940118
ACX60_05550	ACX60_05550	-0.266764	0.733896		0.013978	0.986165		0.253478	0.678625		0.132765	0.87083		1.10698	0.113987
ACX60_05555	moeA	-0.11792	0.929685		-1.37924	0.168412		2.31765	0.011173		-1.1511	0.285072		-0.268839	0.892285
ACX60_05565	ACX60_05565	-0.416768	0.501732		-1.12892	0.0283718		0.544263	0.279643		-0.553627	0.337406		1.38797	0.0211961
ACX60_05575	yhhW	-0.793663	0.288341		1.39008	0.0308467		-0.509658	0.466979		1.12114	0.105529		0.219737	0.880634
ACX60_05580	srr	-0.562546	0.545718		-0.343768	0.694218		1.52772	0.0355762		-0.694466	0.43404		0.0207496	0.993849
ACX60_05585	ACX60_05585	1.03928	0.222599		1.00691	0.193586		0.0571047	0.946728		-0.27762	0.78186		-0.11802	0.959204
ACX60_05590	bauF	-0.853776	0.279033		3.29022	2.9037e-06		1.63877	0.0115686		5.83228	8.93259e-10		-0.201144	0.885287
ACX60_05595	basA	-0.18954	0.850725		3.34665	4.72777e-06		2.38295	0.000714027		4.2094	3.41854e-07		1.24831	0.108561
ACX60_05600	basB	-0.614906	0.433802		4.93265	4.16556e-08		0.971653	0.12964		6.00149	3.34484e-09		-0.211309	0.882894
ACX60_05605	bauD	-1.15006	0.719566		3.68175	0.0276487		5.53683	0.00238519		4.32184	0.0157685		0.0855322	0.988651
ACX60_05610	bauC	-1.77117	0.487498		4.77311	0.00169994		5.13391	0.0016704		6.48597	0.000134597		2.27149	0.283466
ACX60_05615	bauE	0.425708	0.68582		4.34274	7.26701e-07		1.49349	0.053843		5.14837	9.99228e-08		0.705339	0.547126
ACX60_05620	fatB/bauB	-1.2067	0.160205		2.80235	0.000234463		1.0806	0.133982		3.84192	1.15247e-05		-0.144492	0.94055
ACX60_05625	cirA/bauA	0.147574	0.853801		2.22106	0.000139609		0.490941	0.364936		3.08174	4.95601e-06		0.456144	0.606009
ACX60_05630	iucD/basC	0.197374	0.836313		5.1863	4.60534e-09		2.04843	0.00207507		5.11315	4.6979e-09		1.07497	0.165806
ACX60_05635	basD	0.104188	0.906331		7.16661	1.29895e-10		1.05485	0.0650376		6.62379	2.48294e-10		0.421124	0.676528
ACX60_05640	entE/basE	-0.928808	0.478769		5.86791	1.38487e-07		3.30732	0.00056232		7.26689	1.04733e-08		-0.661031	0.70198
ACX60_05645	entB/basF	0.027607	0.975099		5.48545	5.20842e-10		1.00146	0.086655		6.13829	1.10842e-10		0.371292	0.714704
ACX60_05650	hdc/basG	-0.690423	0.671999		4.93134	1.62692e-05		3.6314	0.0010732		4.89568	3.88213e-05		0.513954	0.809063
ACX60_05660	pchH/barA	-0.125788	0.901018		4.75382	4.16556e-08		1.48876	0.0212516		4.29179	2.6477e-07		0.74208	0.418861
ACX60_05665	barB	-0.672783	0.307943		3.2968	1.30933e-06		0.717296	0.209279		3.03221	8.27961e-06		0.682686	0.399111
ACX60_05670	basH	0.346314	0.672988		3.70589	5.52845e-07		1.38889	0.0262465		3.50228	2.57124e-06		0.41151	0.704178
ACX60_05675	basI	-1.23647	0.590644		2.44095	0.0877609		4.16105	0.00522593		1.3279	0.440358		-0.11998	0.980696
ACX60_05680	entC/basJ	-0.684789	0.312218		4.92152	8.19213e-09		0.550244	0.36096		5.64892	9.89345e-10		-0.589792	0.508148
ACX60_05685	gspA	0.173682	0.809652		0.258877	0.658418		-1.15842	0.0245177		0.275279	0.667545		0.0282105	0.988239
ACX60_05690	hemE	1.56661	0.0190771		0.592489	0.383417		1.40216	0.0267186		-1.23255	0.0983396		0.742461	0.41893
ACX60_05695	yoaT	-0.805932	0.505691		-1.3103	0.221867		0.981568	0.314366		-0.811391	0.495937		-0.273969	0.901939
ACX60_05705	ACX60_05705	0.0906147	0.961789		-1.19006	0.400661		3.523	0.00407304		-0.296371	0.86372		0.107656	0.974748
ACX60_05710	ampC	0.0738886	0.906621		0.476431	0.262146		-0.970732	0.0200223		0.149774	0.780616		-0.653979	0.243617
ACX60_05715	folE	1.37094	0.16149		1.6214	0.0717253		1.15227	0.209002		-0.873858	0.445597		-0.731096	0.635286
ACX60_05720	xdhA	-2.06616	0.00534347		-2.03923	0.00481659		0.335083	0.625751		-0.0453264	0.965977		0.238152	0.868408
ACX60_05725	xdhB	-0.901173	0.314109		-0.784001	0.352708		1.17972	0.121156		-0.635946	0.493342		-0.733507	0.547231
ACX60_05735	yfcN/mutS	2.79568	2.52845e-05		4.6893	1.03753e-08		1.48623	0.00826865		1.19179	0.0426921		0.967167	0.174758
ACX60_05740	trpC	1.00079	0.0465898		1.61728	0.000927631		0.281117	0.57126		0.00618687	0.995159		0.513315	0.468367
ACX60_05745	trpD	2.28297	0.00063926		1.13969	0.0558877		0.52566	0.389158		-0.896408	0.182703		0.63889	0.476344
ACX60_05750	ACX60_05750	0.602266	0.156168		0.198541	0.658418		1.13377	0.00508426		0.558157	0.189204		1.04647	0.0225763
ACX60_05755	ACX60_05755	-0.971607	0.0181897		-2.04127	7.20138e-06		-1.06057	0.00821201		-2.41681	1.43603e-06		-1.61193	0.000603386
ACX60_05760	trpG	1.1597	0.267268		1.39769	0.138289		1.98946	0.033896		-0.185855	0.901491		1.06726	0.426408
ACX60_05765	pepP	-1.38771	0.00172622		-1.77725	7.22599e-05		-1.55946	0.000610401		-1.05015	0.0157875		-1.11367	0.0205354
ACX60_05770	dtpT	-1.70246	4.63866e-05		-2.38751	2.06329e-07		-0.723324	0.0398164		0.286362	0.488542		-1.18435	0.00477898
ACX60_05775	glnA	-0.57105	0.39269		-1.2647	0.0264137		-2.03728	0.001279		-1.50186	0.0149881		-1.36761	0.0484996
ACX60_05780	ubiC	1.58797	0.00296386		1.16769	0.0173705		1.30122	0.00980369		-1.1394	0.0343782		0.327484	0.714145
ACX60_05785	ubiA	0.675258	0.190581		0.162486	0.772845		0.184474	0.716805		-0.809132	0.121155		0.0874995	0.944
ACX60_05790	ACX60_05790	-3.96113	4.79367e-05		-5.982	6.24674e-07		-2.26723	0.00562621		-2.21712	0.00787911		-2.6824	0.00345246
ACX60_05795	ACX60_05795	1.95405	0.0739764		1.18505	0.273175		1.78995	0.0840748		0.00112478	0.999592		-0.0863439	0.979049
ACX60_05800	ACX60_05800	-0.493463	0.768973		-1.1416	0.406329		0.893617	0.475613		-3.72922	0.0332996		-3.64199	0.0312764
ACX60_05820	sodB	0.342654	0.6647		0.538113	0.395446		-1.61	0.00932184		0.00507056	0.997571		-1.19875	0.114553
ACX60_05825	ybgI	-0.816928	0.14123		-1.10103	0.0304748		-1.79604	0.00142977		-0.922618	0.0922374		-0.295996	0.758779
ACX60_05830	degS	0.497291	0.33281		0.248973	0.623365		-0.485555	0.27887		0.0662691	0.924072		-0.402899	0.581625
ACX60_05835	cca	-0.505355	0.254925		-0.239935	0.586231		-0.720829	0.0637513		0.260454	0.583834		0.965928	0.0403652
ACX60_05840	maeB	0.23819	0.74454		-0.318847	0.592176		-0.643844	0.223143		-0.411481	0.512987		0.475331	0.585514
ACX60_05845	ACX60_05845	-0.303131	0.552041		-1.90825	3.55336e-05		-0.67297	0.0943874		-0.710854	0.105065		-0.335309	0.626705
ACX60_05850	rsmE	0.220781	0.835557		-1.12704	0.14232		-0.702195	0.364914		-3.63635	0.000390225		-1.74478	0.0550356
ACX60_05855	metF	0.841256	0.111645		-0.834257	0.0993496		-0.0545509	0.920567		-0.47166	0.411515		-0.478734	0.533096
ACX60_05860	ahcY	1.04504	0.116392		0.322892	0.64206		0.597084	0.328705		-1.57592	0.0193286		0.294462	0.816533
ACX60_05865	ACX60_05865	1.8764	0.0302638		2.18128	0.00835222		2.13196	0.0118495		0.333491	0.766198		0.900153	0.457539
ACX60_05870	pcaC	-1.00657	0.26198		-1.08195	0.193586		-0.730293	0.388393		-0.682541	0.466026		-1.88136	0.0549791
ACX60_05875	fadE	-2.84962	8.746e-06		-1.71587	0.00110708		-2.08346	0.000338597		0.566646	0.316345		-0.67381	0.347849
ACX60_05880	lipA	0.165067	0.849627		0.848996	0.144078		-0.928657	0.102577		0.526995	0.428731		0.245006	0.840973
ACX60_05885	sthA	-0.60819	0.339279		0.627389	0.269381		-1.09148	0.0469398		-0.418866	0.525033		0.275771	0.809063
ACX60_05895	yhjX_2	1.13184	0.167932		0.637154	0.454741		3.29882	0.000123756		-0.557853	0.59463		3.93686	3.78208e-05
ACX60_05900	narK	-0.0656323	0.969813		0.431517	0.751056		2.97841	0.00956537		0.940025	0.478389		0.0488737	0.989661
ACX60_05905	ompW	1.80234	0.0499247		3.23259	0.000291737		4.48909	1.6503e-05		2.97904	0.001389		1.69404	0.103637
ACX60_05910	map	-0.314211	0.575289		0.261256	0.599455		-0.530014	0.240576		0.838144	0.078162		0.494744	0.450365
ACX60_05915	rpsB	1.97298	0.00364071		2.51146	0.000220747		0.758197	0.215109		-0.391207	0.601977		0.699952	0.44464
ACX60_05920	ACX60_05920				2.58899	0.000936355		-0.308097	0.69164		-1.63062	0.0424148		-0.165427	0.930158
ACX60_05930	msmR	-1.2379	0.119417		-1.90668	0.0153968		0.109528	0.888403		0.726139	0.364873		-0.329228	0.820188
ACX60_05940	ACX60_05940	0.465162	0.757589		-1.09804	0.39452		0.729922	0.534989		-0.558822	0.701998		-0.403902	0.87208
ACX60_05945	ACX60_05945	-1.7104	0.00152062		-2.72365	7.12305e-06		-0.540724	0.270025		1.17703	0.0221688		-0.0188104	0.989786
ACX60_05950	rlpA	-1.25672	0.0131439		-0.159221	0.774983		-1.39364	0.00650152		-0.25191	0.66744		-2.01758	0.000526215
ACX60_05955	mltB	0.554192	0.288341		-0.234651	0.665604		0.0288863	0.954363		-0.916295	0.0787253		-0.870785	0.146044
ACX60_05960	mrdB	2.78228	2.77859e-05		2.43553	6.08628e-05		1.36838	0.0131404		-1.52723	0.0108455		-0.735865	0.343052
ACX60_05965	ACX60_05965	0.201583	0.886786		0.863091	0.379487		1.30102	0.161434		-1.22471	0.28389		-0.523416	0.768192
ACX60_05970	queF	1.54412	0.00321157		1.87937	0.00028119		0.443646	0.377566		-0.145106	0.83186		-0.239349	0.81304
ACX60_05975	yadH	0.610989	0.568026		1.84807	0.0289312		1.88777	0.0268146		0.0171702	0.990363		0.371233	0.83255
ACX60_05980	yadG	1.74979	0.0216373		3.06729	0.0001163		1.41244	0.0465756		-0.411672	0.653493		1.15379	0.227473
ACX60_05995	exoX	0.738862	0.409599		-0.100568	0.920437		-0.365315	0.649441		-1.03133	0.224871		0.0425582	0.987979
ACX60_06000	ACX60_06000	-1.88313	0.0433338		-1.38794	0.1165		1.60251	0.040148		0.116473	0.92566		1.12391	0.290234
ACX60_06005	glyA	2.14806	0.000329056		1.98373	0.000388813		0.359139	0.50793		0.116579	0.878329		-0.395244	0.664721
ACX60_06010	ACX60_06010	0.314149	0.826159		2.11076	0.0283843		2.76102	0.0065572		0.0582402	0.970393		1.34977	0.303111
ACX60_06015	mexF	0.549028	0.574684		4.56633	1.07448e-06		4.03489	1.72812e-05		0.436866	0.661038		2.05799	0.0193205
ACX60_06020	mexE	0.357639	0.799721		5.51687	1.99332e-07		6.70005	1.09511e-07		-0.0767549	0.967173		4.00657	0.000105078
ACX60_06025	ACX60_06025	-0.196465	0.789029		-0.0308382	0.966028		0.625377	0.236531		0.219119	0.74937		1.94869	0.00195962
ACX60_06030	argT	0.238879	0.852867		-0.287707	0.786882		1.33089	0.119387		-0.771418	0.470129		0.220125	0.915452
ACX60_06035	hisQ	-1.76447	0.549417		2.26646	0.266473		5.66144	0.00242821		0.445658	0.905659		0.984097	0.793571
ACX60_06050	emrE	-0.211256	0.904057		-0.36086	0.799696		1.46169	0.195834		-1.26983	0.378383		-1.30902	0.442407
ACX60_06055	yfhL	1.21247	0.112203		-3.11496	0.000303178		-1.93683	0.0117588		-3.29664	0.000361201		-1.16714	0.220485
ACX60_06060	yegQ	1.24374	0.136354		-2.18122	0.00586576		-0.776148	0.306332		-1.65345	0.0465151		0.276446	0.875347
ACX60_06065	ACX60_06065	-0.36781	0.768528		-1.05798	0.292826		1.61125	0.0669425		-0.990634	0.364753		0.376273	0.838661
ACX60_06070	ACX60_06070	-1.41301	0.230177		-1.02586	0.36268		2.1433	0.0251178		-0.00574323	0.997571		-0.294893	0.889986
ACX60_06075	fpr	2.07454	0.00070511		2.24303	0.000171249		0.731784	0.175988		0.221953	0.75383		0.583322	0.481572
ACX60_06080	yaeB	0.0886262	0.905377		-0.0440713	0.949816		0.265734	0.611659		-0.011975	0.98867		0.327662	0.706033
ACX60_06085	ACX60_06085	-2.70427	0.0202684		-1.28366	0.21974		1.25901	0.175346		0.524443	0.649214		0.197833	0.935678
ACX60_06090	gspE	0.180435	0.855659		-0.804581	0.253925		0.525746	0.444714		-0.664553	0.393109		1.73252	0.0279922
ACX60_06095	ACX60_06095	1.33944	0.0640642		1.8119	0.00789297		1.44675	0.0393319		2.11195	0.00403019		0.459265	0.704714
ACX60_06100	ACX60_06100	-0.136636	0.906565		-0.444486	0.618754		-0.0331117	0.969805		-0.343904	0.730664		0.820703	0.459512
ACX60_06105	pmrB	-0.546203	0.600638		-1.29841	0.138177		1.24438	0.116358		-0.655164	0.502455		-0.111182	0.963617
ACX60_06110	hemP	0.590532	0.445242		4.17288	7.14595e-07		-0.784075	0.241846		5.87417	1.04139e-08		-0.222541	0.880634
ACX60_06115	mutT	1.06597	0.328709		0.839264	0.423839		3.03429	0.00303392		-0.00707558	0.997571		0.17194	0.947376
ACX60_06120	hemY	0.000410399	0.999883		1.82699	0.000136353		-0.853571	0.0525899		1.36766	0.00450874		-0.0623034	0.963617
ACX60_06125	mrcB	-0.642449	0.190581		0.066028	0.907889		-1.20589	0.00813863		-0.0627749	0.92596		-0.12871	0.901324
ACX60_06130	nadK	0.520497	0.45315		1.29771	0.0245538		0.31222	0.607322		0.814278	0.196887		0.914686	0.23878
ACX60_06135	yeaC	1.47216	0.0250486		1.76335	0.00491641		0.979578	0.115399		1.55268	0.0202634		0.496702	0.633057
ACX60_06140	ybiB	-0.22238	0.774561		-0.409527	0.505703		-1.13199	0.0437238		-0.202874	0.781384		0.405764	0.685124
ACX60_06145	dctA	-0.400284	0.493474		-0.385265	0.458117		-0.535637	0.270158		-0.907077	0.0830587		-0.959513	0.111156
ACX60_06150	ACX60_06150	-0.89533	0.022632		-1.92993	8.38914e-06		-1.56556	0.000269546		-1.1132	0.00572984		-1.62723	0.000327505
ACX60_06155	besA	-0.224834	0.873224		1.84165	0.0426559		1.5995	0.0807811		1.02083	0.3261		0.600885	0.713459
ACX60_06160	pheA	0.0103687	0.987381		-0.490576	0.285062		-0.560766	0.204752		0.575371	0.237005		0.660198	0.277877
ACX60_06165	aroA	-0.119686	0.839969		-0.661149	0.103594		-0.132582	0.765162		-0.80098	0.0659785		0.237541	0.751675
ACX60_06170	ACX60_06170	-2.98332	8.5013e-05		-2.05904	0.00163165		-1.68558	0.00994604		1.72818	0.00701035		-0.775505	0.357725
ACX60_06175	pepD	-2.1425	0.000402781		-1.09483	0.0385281		-0.170957	0.765611		0.764201	0.164166		-0.214034	0.840973
ACX60_06180	rtcA	-1.18596	0.247676		-1.09592	0.254155		1.32921	0.125289		0.240652	0.843615		-0.486122	0.772434
ACX60_06185	ACX60_06185	-1.06949	0.404402		-0.425769	0.738008		1.08329	0.302934		-0.72039	0.588387		0.219055	0.935678
ACX60_06195	rtcB	0.0245589	0.986534		1.70663	0.0637544		1.53242	0.0943874		0.00726107	0.997571		1.10596	0.405872
ACX60_06200	rnz	0.305758	0.584584		0.0280641	0.963544		0.113535	0.817792		-0.302776	0.582472		-0.18578	0.841044
ACX60_06205	rtcR	-0.018517	0.983218		-0.921341	0.0926718		0.373203	0.498684		-0.427959	0.495612		0.613889	0.421275
ACX60_06210	ACX60_06210	1.41921	0.069615		1.50673	0.039478		0.603161	0.429556		0.173785	0.870545		0.517474	0.689178
ACX60_06215	yaaA	0.617419	0.462558		0.96757	0.17267		0.214854	0.790516		1.20736	0.107323		1.18662	0.188203
ACX60_06220	ACX60_06220	-0.257792	0.866293		-0.274775	0.827991		1.43058	0.151555		-0.260281	0.859243		0.189734	0.942043
ACX60_06225	thiG	1.48032	0.00747762		1.02658	0.047656		0.171903	0.765611		0.0305328	0.97031		0.38319	0.671268
ACX60_06230	thiS	2.1855	0.052897		1.38183	0.203835		-0.117934	0.929593		-0.193385	0.911644		-0.17936	0.953004
ACX60_06235	ygdD	1.07211	0.216673		0.431094	0.631232		0.271136	0.75546		0.492191	0.609942		0.522568	0.708971
ACX60_06240	rpoH	-0.134185	0.842697		1.13164	0.0126414		-0.982933	0.0302339		0.554259	0.271288		0.552749	0.407649
ACX60_06245	ACX60_06245	1.4764	0.0293632		0.017579	0.985578		0.106695	0.881718		0.417125	0.600282		0.886514	0.316356
ACX60_06250	tapB	-0.0990092	0.904057		-0.398284	0.505919		-0.775912	0.166897		0.344581	0.597255		-0.632694	0.41893
ACX60_06255	rhlB	0.209646	0.742354		0.711787	0.123833		-0.522787	0.257133		-0.0230146	0.974493		0.408038	0.58871
ACX60_06260	ACX60_06260	-1.31414	0.169514		1.84174	0.0262313		-1.55778	0.0920809		0.794298	0.402339		-1.59588	0.144981
ACX60_06265	ydjA	0.0886576	0.913468		1.12485	0.0390464		-0.827143	0.126412		-0.101935	0.901491		0.517859	0.551152
ACX60_06270	gpsA	0.240357	0.738478		1.24173	0.0170484		-0.753738	0.14438		-0.511977	0.391251		-0.325955	0.739796
ACX60_06275	sixA	0.557079	0.315286		0.412362	0.435347		-0.448948	0.387803		-0.0593491	0.935473		0.158337	0.884887
ACX60_06280	xcpY	-0.250547	0.800785		-1.02473	0.173835		0.148331	0.851657		-1.15504	0.153115		-0.0588839	0.979049
ACX60_06285	ACX60_06285	-0.122801	0.911087		-0.68537	0.393054		-0.523786	0.510409		-0.662784	0.446609		-0.763893	0.496309
ACX60_06290	pyrD	1.31086	0.0378641		1.19926	0.0419375		0.937843	0.106249		0.982976	0.123838		0.437118	0.66912
ACX60_06295	cvpA	0.572395	0.5252		1.89001	0.00970585		0.617671	0.412599		0.544028	0.53305		1.26372	0.179611
ACX60_06300	purF	1.33393	0.069615		2.09593	0.00304927		0.324938	0.64864		0.358004	0.674506		0.550682	0.633057
ACX60_06305	ACX60_06305	0.910963	0.0684939		0.927125	0.0477633		1.33891	0.00617084		0.739705	0.147075		1.27101	0.0213327
ACX60_06310	ACX60_06310	0.853523	0.293132		0.560627	0.484207		1.86556	0.0116578		1.02386	0.197739		1.82764	0.0313629
ACX60_06315	ghrB	0.191814	0.751261		-1.17986	0.00927107		-0.69749	0.114697		-1.03335	0.0323732		-0.798894	0.160667
ACX60_06320	bepA	-0.737858	0.0503679		0.511711	0.145409		-0.0863987	0.823007		1.14936	0.00243875		0.268397	0.655374
ACX60_06325	yqeY	0.966465	0.0554026		1.42646	0.00300836		-0.349429	0.502889		0.567098	0.29359		-1.40024	0.0163455
ACX60_06330	rpsU	1.66034	0.0120616		2.42599	0.000274515		0.170214	0.796651		0.22198	0.781208		0.0710456	0.97125
ACX60_06335	tsaD	0.917292	0.454161		1.69389	0.0977535		2.80362	0.0079825		-0.216186	0.897744		-0.102261	0.973935
ACX60_06345	ACX60_06345	0.286736	0.828429		-0.114051	0.926884		0.191504	0.851929		0.443516	0.701367		-0.0655761	0.982766
ACX60_06350	ACX60_06350	-0.536243	0.223073		-1.06603	0.00801102		-0.56694	0.150154		0.381229	0.395486		0.692643	0.172897
ACX60_06355	ACX60_06355	-0.565609	0.61698		-1.53816	0.103703		0.371261	0.692631		0.944622	0.330745		-0.375881	0.833546
ACX60_06380	ACX60_06380	-1.38405	0.0242238		-2.37566	0.000320225		-0.164537	0.788558		-0.0366725	0.967173		1.79634	0.00641195
ACX60_06385	bioA2	-0.160481	0.869224		-2.58137	0.00102809		0.295176	0.673163		0.0427123	0.967173		-1.23127	0.140616
ACX60_06390	mmsA	-1.09249	0.341514		-3.57916	0.00543301		1.43363	0.135284		-0.348259	0.786779		-2.16108	0.0897485
ACX60_06395	gabP	-0.0885983	0.938061		-0.840441	0.304499		0.128217	0.878732		-0.31572	0.749983		-0.188728	0.919074
ACX60_06400	ACX60_06400	-3.95735	7.04099e-05		1.85256	0.0129012		-3.06617	0.00100836		3.63577	6.16653e-05		-1.54091	0.100695
ACX60_06405	ACX60_06405	-4.08582	0.021637		-3.49694	0.0402096		1.29689	0.302567		0.044016	0.983555		0.869793	0.683749
ACX60_06410	ACX60_06410	-3.55106	0.0038675		-1.86721	0.0735068		-0.414522	0.694222		0.371858	0.760623		0.616971	0.713479
ACX60_06415	ACX60_06415	-2.92484	0.00293712		-1.19052	0.159243		-2.49601	0.010528		0.215068	0.845104		-0.479665	0.748463
ACX60_06420	ACX60_06420	-0.519054	0.740502		-0.382598	0.780879		0.366081	0.771755		2.48663	0.0366563		-0.217133	0.941753
ACX60_06425	ygiW	-1.40764	0.45315		-0.912371	0.605502		1.75009	0.203791		1.77397	0.225912		-1.09923	0.648274
ACX60_06430	ACX60_06430	-1.30041	0.535848		-1.16242	0.560086		3.24185	0.0255372		0.355197	0.87159		-0.479921	0.884887
ACX60_06435	ACX60_06435	-0.762288	0.731767		-4.50919	0.11016		2.62782	0.0644875		2.48788	0.100036		-1.03266	0.705679
ACX60_06440	ACX60_06440	1.634	0.265775		-1.30797	0.438563		2.02321	0.125723		-0.854369	0.640007		-2.57493	0.203114
ACX60_06445	ACX60_06445	0.357854	0.536535		0.402242	0.423593		-0.081787	0.877108		0.382552	0.487845		0.0192165	0.989786
ACX60_06450	phbC	-0.83385	0.422733		-0.719628	0.461271		1.63679	0.0490056		-0.345533	0.761576		0.0850649	0.973218
ACX60_06455	gltS	0.778248	0.25232		-1.28479	0.0371216		-0.243617	0.7058		-3.85676	4.86473e-06		-0.144301	0.925959
ACX60_06460	ACX60_06460	-0.88427	0.564721		0.40705	0.772845		2.71704	0.0194392		-0.44262	0.78186		-0.165722	0.962287
ACX60_06465	ACX60_06465	0.0373227	0.981858		0.663287	0.536813		1.4031	0.149595		-0.287495	0.836505		0.224887	0.926405
ACX60_06475	ACX60_06475	2.34732	0.00260873		1.4151	0.0525916		2.41056	0.00213518		-1.95694	0.0500479		-0.0292395	0.989786
ACX60_06480	csuA/B	1.5076	0.0107877		-1.75168	0.00204643		-0.256718	0.654113		-4.19642	1.01833e-07		-1.28123	0.0560196
ACX60_06485	csuA	0.361563	0.622177		-3.87438	7.81264e-06		0.283029	0.641779		-8.48262	1.14328e-07		-1.10306	0.136324
ACX60_06490	csuB	0.23687	0.742524		-3.8431	1.33786e-06		-0.126434	0.827938		-5.59881	7.91649e-08		-0.839225	0.235512
ACX60_06495	csuC	0.931834	0.13207		-1.88075	0.00228059		0.0226098	0.9713		-6.00385	5.58419e-08		-1.00174	0.181684
ACX60_06500	csuD	1.00492	0.128139		-2.39346	0.000329461		-0.148431	0.820547		-4.69303	2.55742e-07		-0.97392	0.232551
ACX60_06505	csuE	0.896467	0.282997		-2.04013	0.0186471		0.762366	0.315352		-2.94799	0.00401636		-1.10277	0.295726
ACX60_06515	proP	1.17218	0.0245723		2.38616	1.59091e-05		1.5897	0.0027257		1.71482	0.00152561		-0.166158	0.882894
ACX60_06520	yjhB	-0.790042	0.370212		-1.03201	0.195461		-0.225725	0.788589		0.119798	0.918706		-1.13585	0.275049
ACX60_06525	ACX60_06525	-0.916859	0.257242		-0.957999	0.197965		0.0546644	0.945711		-2.31866	0.0067077		-0.184996	0.913825
ACX60_06530	ACX60_06530	-0.126975	0.924498		-1.45093	0.135503		0.512797	0.58915		0.163904	0.901491		0.0784944	0.975623
ACX60_06540	yxxF	-0.607924	0.355569		-2.16836	0.000698302		-0.4539	0.447042		-0.633206	0.33289		-0.882158	0.252462
ACX60_06545	pqiA	-1.35615	0.147297		-2.42256	0.0133763		1.14252	0.15024		0.919324	0.302919		1.15072	0.282883
ACX60_06550	pqiA1	-0.719664	0.54605		-2.15241	0.061926		1.05353	0.255046		-1.40719	0.219722		1.23757	0.314351
ACX60_06555	pqiB	-0.966959	0.121012		-1.84927	0.00234433		-0.573006	0.322621		-0.180012	0.813343		-0.81013	0.303822
ACX60_06560	ACX60_06560	-0.499997	0.38866		-1.10243	0.0293008		-1.16029	0.0242132		-0.216028	0.734632		-0.0335471	0.983868
ACX60_06570	ygeA	-1.78502	0.0096839		-3.38735	2.99267e-05		-1.4394	0.0293886		-1.1821	0.0848253		-2.67793	0.000776483
ACX60_06575	yddG	-0.259894	0.845419		-1.2661	0.191558		0.959402	0.284697		-0.774255	0.47369		-0.578916	0.721162
ACX60_06580	sndH	-1.47377	0.000961949		-0.629447	0.12043		-1.03555	0.0132448		0.322978	0.488542		-0.633652	0.236148
ACX60_06585	ACX60_06585	-0.556794	0.650589		0.362807	0.738232		0.293142	0.779076		0.280704	0.823558		-0.323106	0.876254
ACX60_06590	ACX60_06590	1.00433	0.4645		2.08643	0.065742		2.74032	0.017904		0.0760132	0.967795		0.744741	0.713647
ACX60_06595	ACX60_06595	0.515219	0.611808		0.567183	0.515563		-0.477308	0.586628		-0.121902	0.921945		-0.638331	0.635991
ACX60_06600	dctA	-0.720602	0.137756		-3.30631	8.6521e-08		-1.60501	0.00122777		-1.20841	0.012382		-1.61119	0.00236992
ACX60_06605	ACX60_06605	0.153794	0.863295		1.12162	0.058861		-0.542025	0.389721		2.73146	8.29572e-05		-0.105065	0.949486
ACX60_06610	gloB	-0.655339	0.202218		-1.10022	0.0192762		-1.39142	0.00535794		1.12505	0.0220912		0.204724	0.829409
ACX60_06615	ACX60_06615	0.48218	0.709444		0.191435	0.877885		2.27632	0.0171645		-0.11443	0.938167		0.673044	0.676528
ACX60_06620	metN	0.0849621	0.882695		0.486121	0.203144		-0.55969	0.138595		0.0645699	0.909712		0.341803	0.575448
ACX60_06625	metQ_4	0.113228	0.860452		-0.394763	0.391761		-0.841922	0.050453		0.250478	0.636946		0.681901	0.237836
ACX60_06630	purD	0.82514	0.0949918		0.257949	0.623365		0.349326	0.468487		-0.175399	0.77293		-0.687832	0.280708
ACX60_06635	purH	1.74814	0.0123919		0.902162	0.164854		-0.0624983	0.930397		-0.0962949	0.922551		-0.333035	0.797374
ACX60_06640	fis	1.11239	0.211639		1.63147	0.0418425		0.246893	0.782989		1.04832	0.237005		-0.218679	0.909941
ACX60_06645	ACX60_06645	0.597903	0.281122		-0.531458	0.317532		-0.396496	0.453219		-0.263985	0.677428		-0.176704	0.876108
ACX60_06650	prmA	1.13818	0.0128876		0.313738	0.510285		0.218779	0.634737		0.412603	0.408813		0.821134	0.13244
ACX60_06655	ACX60_06655	-1.11038	0.136485		-0.127648	0.880217		-2.14164	0.00340953		2.2708	0.0028872		-1.93834	0.018722
ACX60_06660	gidA	0.102249	0.883023		-0.372444	0.449147		-0.6233	0.168655		-0.338817	0.53305		-0.768718	0.20623
ACX60_06665	mdcH	0.332852	0.627113		0.78141	0.142878		-1.19107	0.0253713		-0.48892	0.423613		-0.229268	0.838661
ACX60_06670	gcs2	-1.55298	0.00354758		-2.6494	6.49499e-06		-1.41425	0.00582865		-0.182099	0.773884		-0.574	0.423726
ACX60_06675	ACX60_06675	-1.83411	0.121012		-0.910387	0.420035		-0.339885	0.768607		1.58166	0.139245		0.0466853	0.988651
ACX60_06680	ACX60_06680	0.0549155	0.969813		-0.893607	0.435583		0.851442	0.407854		1.76049	0.0902002		0.220217	0.927414
ACX60_06685	ACX60_06685	-0.00890962	0.99689		0.255734	0.853599		2.65263	0.0137945		2.49133	0.0265764		0.969287	0.553738
ACX60_06690	alr	1.13141	0.0462244		0.845431	0.115876		0.700448	0.192595		1.01795	0.0767795		0.324645	0.74561
ACX60_06695	dnaB	1.20678	0.0176275		0.736667	0.121939		-0.0220618	0.966454		0.214223	0.725863		0.332629	0.695207
ACX60_06700	rplI	0.907066	0.311655		2.90495	0.000701908		-1.17155	0.135569		-1.44626	0.0945948		-1.28801	0.229536
ACX60_06705	rpsR	1.07299	0.355569		2.8555	0.00683101		-1.33007	0.209713		-2.3883	0.0501551		-1.48587	0.301486
ACX60_06710	rpsF	1.66939	0.0036525		2.2266	0.000126827		1.1084	0.0337407		-0.312628	0.628337		-0.00571153	0.997227
ACX60_06715	cyoE	0.585447	0.13682		0.289901	0.45447		-0.107077	0.783909		0.578494	0.135485		-0.42733	0.420051
ACX60_06720	cyoD	0.480566	0.574709		0.1181	0.891342		-0.828587	0.238284		-0.150953	0.881338		-0.677713	0.527476
ACX60_06725	qoxC	0.268194	0.771338		0.498653	0.492591		-1.16922	0.0807887		-1.1191	0.126919		-0.814003	0.412631
ACX60_06730	cyoB	0.74084	0.277067		0.0645396	0.936433		-0.614073	0.30715		-1.06812	0.099472		-0.513851	0.608121
ACX60_06735	qoxA	0.58624	0.567325		-0.040441	0.972935		-0.694811	0.406442		-1.21109	0.177949		-0.727682	0.588211
ACX60_06740	ACX60_06740	-0.468126	0.579415		-1.00791	0.15148		-0.568515	0.425466		0.0820427	0.934717		0.207088	0.887845
ACX60_06745	ppsA	-0.337301	0.623172		-0.525525	0.345747		-1.30051	0.0160075		-0.105556	0.893583		-0.0143428	0.993849
ACX60_06750	ydiA	-0.84103	0.0783895		-1.30259	0.00457324		-1.26422	0.00747619		-0.580347	0.237569		-0.51089	0.427922
ACX60_06755	ACX60_06755	-0.289971	0.649172		0.906756	0.0623984		-0.207066	0.690227		0.237863	0.699518		0.244595	0.806916
ACX60_06760	ACX60_06760	-0.95438	0.0187935		0.383046	0.333886		-1.19358	0.00333891		0.622281	0.127475		-0.604977	0.236903
ACX60_06765	pgaC	-0.578208	0.200577		0.203074	0.66175		-1.12941	0.00878215		0.28965	0.550488		-0.491634	0.409549
ACX60_06770	ACX60_06770	0.0265503	0.986534		1.43498	0.161171		1.2236	0.245107		0.173718	0.913176		-1.79316	0.222776
ACX60_06775	ACX60_06775	1.55536	0.0839949		1.28819	0.127449		0.96001	0.261497		0.931105	0.329913		0.625165	0.663138
ACX60_06780	yvbT	1.50869	0.00257696		3.90259	9.01644e-09		4.19232	2.41111e-08		2.18643	5.13999e-05		4.86971	4.08862e-09
ACX60_06785	ACX60_06785	0.0286942	0.981858		4.78779	3.93818e-08		1.54223	0.0329736		2.33678	0.00139803		1.37222	0.0930618
ACX60_06790	ACX60_06790	0.858438	0.0575124		3.49529	9.82276e-09		-0.206786	0.645803		2.82478	3.45894e-07		0.713398	0.203114
ACX60_06795	ACX60_06795	0.825241	0.177646		0.12416	0.855338		-0.539371	0.341595		-0.187319	0.799039		0.744535	0.347849
ACX60_06800	ACX60_06800	0.705701	0.250311		1.35821	0.0130945		0.720412	0.196343		1.48123	0.0120808		0.570975	0.490479
ACX60_06805	prfA	1.38172	0.00299281		0.755033	0.0819118		0.40319	0.360513		-1.25321	0.0101363		0.0742087	0.95179
ACX60_06810	prmC	1.59627	0.0434145		1.24968	0.0951285		0.816758	0.284697		-0.390571	0.693191		-0.797323	0.490479
ACX60_06815	ACX60_06815	0.0388191	0.968118		-1.30661	0.0346554		0.304123	0.62319		0.981587	0.110576		0.355492	0.739796
ACX60_06820	ACX60_06820	-3.23347	0.00565399		-2.15131	0.0395578		0.26547	0.785442		-0.81155	0.444589		-2.00372	0.0732836
ACX60_06825	mmgC	-1.6789	0.0185347		-1.14908	0.0897018		0.657954	0.303199		1.28517	0.0521013		-1.11741	0.176001
ACX60_06830	acs-2	-2.30283	0.0273086		-2.39292	0.0274858		2.14543	0.00784739		1.45646	0.0808219		-0.220376	0.904035
ACX60_06835	ACX60_06835	-0.244921	0.780453		0.0027426	0.998486		-0.774214	0.237441		0.300128	0.711976		-0.443248	0.695207
ACX60_06840	moeB	0.290418	0.676373		0.835161	0.111423		-0.390085	0.473284		1.40619	0.0130117		0.672077	0.374251
ACX60_06845	aarF	-0.433603	0.367928		-0.854555	0.0402096		-1.39233	0.00213518		0.360815	0.45363		-0.470273	0.444333
ACX60_06850	folB	0.804526	0.355707		0.883565	0.258127		-0.74209	0.367288		-1.37707	0.124527		-0.13324	0.949486
ACX60_06860	kdpA	-0.00176968	0.999487		2.7134	0.000866261		2.15626	0.00846405		2.10112	0.0127955		-1.02292	0.398255
ACX60_06865	kdpB	-0.25903	0.875431		1.30982	0.227713		2.9707	0.00754616		0.206402	0.901234		-0.098587	0.974797
ACX60_06870	kdpC	1.08793	0.309649		1.80416	0.0573361		1.51335	0.116592		0.812303	0.476445		-0.504903	0.793669
ACX60_06875	ACX60_06875	-0.994307	0.289676		-1.26044	0.153956		2.24947	0.00660498		0.133681	0.913179		-0.0601512	0.981057
ACX60_06880	ACX60_06880	-0.173519	0.843061		-0.728505	0.24595		0.178821	0.785442		0.257798	0.734632		-0.708216	0.412826
ACX60_06885	puuA	-0.37995	0.776562		-0.697433	0.530871		1.31203	0.172187		-0.180866	0.901491		-1.29032	0.357725
ACX60_06890	ACX60_06890	0.277038	0.840101		-1.67305	0.119013		1.31771	0.156472		-0.767385	0.511924		0.332852	0.875347
ACX60_06895	coq7	0.182762	0.861759		0.432178	0.582664		-0.0034296	0.996226		1.25713	0.0927509		0.382344	0.775436
ACX60_06900	aas	-0.562385	0.216673		-0.848499	0.0389116		-0.967795	0.0200484		-0.0409406	0.947311		0.0441979	0.972955
ACX60_06905	ytfM	-0.465098	0.254474		-0.502186	0.169057		-0.64747	0.0686327		-0.0805655	0.878329		0.179925	0.809063
ACX60_06910	ytfN	-0.508525	0.214649		-0.533321	0.150011		-0.931293	0.0127688		-0.240645	0.589417		-0.545584	0.28214
ACX60_06915	ACX60_06915	1.1212	0.16094		0.712688	0.355061		0.914328	0.20887		-0.87851	0.303468		0.171747	0.926405
ACX60_06920	acnB	-0.415939	0.663191		-0.552843	0.477605		-1.88332	0.0118495		-1.41856	0.0709951		-1.51426	0.100033
ACX60_06925	ACX60_06925	-0.928323	0.0639595		-3.33854	1.99332e-07		-1.22398	0.010956		-2.36349	3.64593e-05		-0.0315738	0.983868
ACX60_06930	ACX60_06930	-0.528219	0.605399		-1.68426	0.0644386		1.59812	0.0380866		0.471032	0.626156		0.652548	0.603678
ACX60_06935	araJ	1.58104	0.00565714		0.566156	0.310994		0.349712	0.541479		-2.5618	0.000266296		-0.0756216	0.963617
ACX60_06940	ACX60_06940	2.0528	0.0690734		-0.587639	0.674414		2.52235	0.0199661		-0.991043	0.498685		0.681692	0.724848
ACX60_06945	ACX60_06945	0.479792	0.622177		2.99449	0.000171239		1.72239	0.0232446		2.26251	0.0047307		-0.329449	0.83381
ACX60_06950	metR	-1.03187	0.0448029		-1.5412	0.00245375		-0.795117	0.102129		-0.800926	0.125176		-1.44533	0.0108808
ACX60_06955	yeaL	1.31633	0.239523		-0.326225	0.79585		0.80662	0.447042		0.164513	0.917759		-0.644982	0.732372
ACX60_06960	ACX60_06960	-0.737956	0.281122		-0.572034	0.37684		-1.41448	0.0295158		1.76022	0.00610296		-0.705293	0.420051
ACX60_06965	rsuA	0.0975609	0.90764		-0.020027	0.979782		0.406049	0.485964		1.58389	0.00762726		0.0638244	0.97125
ACX60_06970	VY92_01935	-0.75343	0.195056		0.626098	0.234544		-0.420658	0.446154		1.02117	0.0653723		-2.03288	0.00149895
ACX60_06975	ACX60_06975	3.26313	0.000239877		1.35641	0.0876778		0.427571	0.634296		0.830821	0.364944		-0.369881	0.823632
ACX60_06980	rluA	1.91514	0.00122697		1.40981	0.00931267		0.0337435	0.954241		-0.695841	0.256708		-0.23691	0.834501
ACX60_06985	yjeE	1.00637	0.108315		0.932824	0.109506		1.03948	0.0692336		0.80097	0.208726		1.07167	0.140616
ACX60_06990	mutL	0.420148	0.416964		0.235847	0.634449		0.389506	0.381298		-0.554836	0.255046		0.612212	0.315875
ACX60_06995	miaA	-0.285162	0.733738		0.715934	0.248872		-1.38797	0.0232643		2.3785	0.000659889		-0.451762	0.669381
ACX60_07000	hfq	-0.0591904	0.947514		-0.387142	0.53849		-1.1639	0.0404779		-0.0192886	0.984267		0.027569	0.988651
ACX60_07005	ACX60_07005	-0.957545	0.358801		-1.33082	0.165106		0.66368	0.471621		0.105626	0.935473		0.0107986	0.996941
ACX60_07010	nfnB	-0.00735886	0.992927		0.404465	0.406245		-0.650293	0.158762		-0.25333	0.657089		-1.35912	0.0133249
ACX60_07015	ACX60_07015	0.617062	0.733896		-1.14584	0.484883		1.47713	0.273941		-1.44105	0.419526		0.0543623	0.989786
ACX60_07020	lpxH	-0.199322	0.858056		-0.242759	0.785124		0.114246	0.888781		-1.82666	0.0357455		-1.09771	0.283466
ACX60_07025	ppiB	-0.0223294	0.985626		0.552998	0.51427		-1.0061	0.19564		0.110451	0.92596		-0.626663	0.633057
ACX60_07030	glnS	1.29344	0.00730186		0.558091	0.220311		-0.351944	0.446051		0.660173	0.176889		0.35484	0.645433
ACX60_07035	guaA_1	1.75429	0.0213337		1.45209	0.0437486		1.51025	0.03739		-0.289902	0.768517		-0.423679	0.760311
ACX60_07040	eutC	-0.686323	0.642166		-1.04379	0.423593		2.09933	0.0499038		-1.14238	0.417688		-1.35264	0.413503
ACX60_07045	eutB	-1.16398	0.350689		-0.797104	0.51128		1.96519	0.0479378		1.25203	0.260317		-0.313565	0.887845
ACX60_07050	eat	-0.00711501	0.99743		-0.535107	0.740341		2.87555	0.0196806		2.3123	0.0756855		0.462033	0.863556
ACX60_07055	aldA	-3.2227	1.11334e-05		-3.24265	4.19935e-06		-1.36484	0.0183602		0.41393	0.539926		-1.51592	0.0279141
ACX60_07060	ACX60_07060	-0.91072	0.0588073		-0.956984	0.0366996		0.0584892	0.905612		1.32893	0.005178		0.548134	0.38887
ACX60_07065	ACX60_07065	-0.587728	0.231538		-0.901015	0.0399816		-1.10485	0.0135899		0.271921	0.611535		0.543522	0.398255
ACX60_07070	dhaT	-3.29206	6.17664e-05		-2.69586	0.000304408		-0.59071	0.367352		-0.813242	0.242597		-0.408202	0.713479
ACX60_07075	recD2	0.430005	0.288341		0.468364	0.198157		0.0834542	0.833182		0.46485	0.242511		0.23667	0.716961
ACX60_07080	hpcD	0.400574	0.774071		-0.744787	0.529558		-0.777019	0.500157		-0.532405	0.688288		0.0946434	0.974797
ACX60_07085	thiM	0.664453	0.622589		0.328183	0.797593		1.29768	0.222795		0.46435	0.734		-0.57396	0.781122
ACX60_07090	ACX60_07090	0.682367	0.469574		0.599627	0.478651		0.773344	0.326232		-0.0825114	0.945124		1.09961	0.314351
ACX60_07095	ACX60_07095	-3.23872	0.0293632		0.632732	0.577983		0.673647	0.550811		4.12402	0.000300822		0.192002	0.941753
ACX60_07100	pepN	-0.385235	0.48918		0.636762	0.166328		-0.824071	0.0661191		-0.0470973	0.945783		0.789173	0.19071
ACX60_07105	ACX60_07105	-2.98626	0.000727901		-2.0714	0.00750902		-1.6483	0.0327779		-0.129894	0.902066		-1.28248	0.164645
ACX60_07110	papD	-1.85287	0.0172795		-1.82242	0.0148346		-0.683634	0.351435		-1.36219	0.081121		-0.906879	0.353676
ACX60_07115	ACX60_07115	-1.07309	0.0536231		-1.63827	0.00281374		-0.091487	0.872774		-0.395371	0.518919		-0.60882	0.41779
ACX60_07120	ACX60_07120	-4.11037	0.0143549		-3.57324	0.0256241		1.66441	0.152627		-2.09329	0.15322		-1.23535	0.498238
ACX60_07125	gst1	-1.62656	0.135315		-1.96909	0.0646648		0.957913	0.307566		-1.37608	0.213946		0.167532	0.94597
ACX60_07130	ACX60_07130	-0.816786	0.401302		-1.46277	0.0954742		0.27119	0.76526		-1.55409	0.0962597		0.137744	0.951671
ACX60_07135	ACX60_07135	-0.0387273	0.959354		-0.802714	0.0952883		-0.871531	0.0708396		-0.478618	0.37796		-0.562009	0.410856
ACX60_07140	aroQ	0.0371247	0.969813		-1.39118	0.0480369		-0.491822	0.488557		-0.780925	0.307924		-0.989512	0.277595
ACX60_07145	lrp2	0.188094	0.89751		0.513023	0.641616		1.57638	0.0934559		0.466586	0.701299		1.23444	0.350751
ACX60_07155	ACX60_07155	-0.578567	0.836313		-0.0912022	0.975666		4.51058	0.00738934		-3.74928	0.262697		-0.279037	0.95469
ACX60_07160	aleB	1.58701	0.000131157		2.06919	1.66274e-06		1.10268	0.00401978		1.2411	0.00187053		-0.585066	0.235512
ACX60_07165	ybdG	-0.803874	0.137808		-0.386759	0.467128		-1.68357	0.00192547		0.195089	0.760623		-0.570901	0.43115
ACX60_07170	ACX60_07170	1.05681	0.0663405		1.91607	0.000699015		0.789642	0.134293		2.60742	4.97384e-05		1.08476	0.108991
ACX60_07180	ACX60_07180	-0.367132	0.89012		1.4771	0.387136		3.95596	0.0106529		4.09004	0.0111548		0.183678	0.97125
ACX60_07190	yhbS	-0.398077	0.867047		-1.07065	0.605675		3.39643	0.018198		1.44079	0.381531		-0.491212	0.882894
ACX60_07195	ACX60_07195	0.142384	0.915915		1.95131	0.0228501		3.43064	0.000430087		2.97606	0.00160748		-0.37057	0.840973
ACX60_07200	ompW	0.374465	0.742524		-0.206135	0.848313		2.7275	0.00200972		1.3873	0.114458		1.32851	0.208282
ACX60_07205	ACX60_07205	0.876006	0.283721		2.97513	0.000237913		-1.24904	0.0844799		3.33942	0.00014756		-0.388213	0.786019
ACX60_07210	ACX60_07210	-2.51952	0.214692		1.75267	0.209916		2.65177	0.0525245		2.38782	0.103756		0.636432	0.820188
ACX60_07215	yheS_2	0.408204	0.690727		1.22298	0.109506		1.73077	0.0248507		0.557582	0.545858		-0.576517	0.665921
ACX60_07220	ACX60_07220	-0.186622	0.795088		-2.35739	6.29268e-05		-2.56397	6.30501e-05		-0.00989009	0.990594		-1.36272	0.0287971
ACX60_07240	mgtA	8.08019	6.00429e-08		8.9089	8.74184e-10		6.0878	6.68287e-07		0.962506	0.332008		0.824748	0.529362
ACX60_07245	mgtC	4.68671	3.04593e-07		5.08214	1.77614e-08		2.86328	9.20367e-05		1.46166	0.0307829		0.480704	0.655374
ACX60_07250	ydcO	1.0624	0.13191		0.786569	0.240836		1.52788	0.0200995		-1.92982	0.0202634		0.929069	0.291538
ACX60_07255	ACX60_07255	-0.850772	0.534924		-0.675318	0.593104		1.04335	0.333874		-1.14143	0.386335		-0.123999	0.97125
ACX60_07260	leuE	0.749686	0.236511		-0.42016	0.507387		-0.111275	0.859818		-0.229453	0.759821		0.0673382	0.97125
ACX60_07265	tal	-1.28643	0.00756533		0.313088	0.516745		-1.28904	0.00744299		1.55397	0.00132071		-0.34607	0.645732
ACX60_07270	ACX60_07270	0.394581	0.69883		-0.217891	0.813085		0.645434	0.414389		-0.751444	0.411269		0.0285891	0.990041
ACX60_07280	fadI	0.471163	0.556626		-0.290813	0.69642		-0.557236	0.403514		0.602015	0.414918		0.148748	0.927414
ACX60_07285	ACX60_07285	-0.730048	0.117578		0.673589	0.114718		-1.48059	0.00173874		0.383439	0.437098		-0.732153	0.195952
ACX60_07290	ACX60_07290	-1.22334	0.0113985		-1.2252	0.00710279		-2.25421	4.43064e-05		-0.909586	0.0602698		-1.22256	0.0233653
ACX60_07295	lipL	-0.0565282	0.916085		-0.914472	0.0118458		-0.889455	0.0158037		0.157319	0.734589		-0.98914	0.0212283
ACX60_07300	ACX60_07300	1.41471	0.00197549		-0.00870378	0.988445		-0.628596	0.130932		0.230583	0.657089		-0.78114	0.146044
ACX60_07305	smvA	0.14883	0.875184		-1.07941	0.0949343		-0.039322	0.954241		-2.30156	0.00177489		-1.4257	0.0721325
ACX60_07310	dnaX	-0.0656063	0.925964		0.133482	0.811876		-0.139122	0.784911		0.475238	0.378351		0.296505	0.738633
ACX60_07315	plcN1	-0.473636	0.7732		-0.419112	0.775954		2.73121	0.0195887		-0.218998	0.903085		-0.217994	0.94346
ACX60_07320	ACX60_07320	0.27418	0.757945		-0.571147	0.421348		-1.55443	0.0268901		-0.548033	0.480965		-0.909712	0.317691
ACX60_07325	dhaT	-0.847379	0.176215		-1.40134	0.0155497		-0.967692	0.0867955		-1.14775	0.0626615		-0.760573	0.346222
ACX60_07330	pgl	-0.989771	0.0125953		-0.577337	0.121698		-1.01936	0.00861047		0.876792	0.0264919		-0.920342	0.0374739
ACX60_07335	ptpA	0.835126	0.187425		0.585433	0.333886		0.335876	0.587412		0.278089	0.708686		0.219726	0.86412
ACX60_07340	murB	0.965486	0.0667674		0.315972	0.570959		0.652648	0.18556		0.344793	0.570217		0.438725	0.584619
ACX60_07345	YPO2511	0.727059	0.114795		0.59005	0.171956		0.606441	0.152627		0.0345315	0.959838		0.801442	0.136825
ACX60_07350	pldB	0.0414201	0.969813		0.429782	0.605289		0.543849	0.485592		-0.861281	0.325104		-0.643809	0.596166
ACX60_07355	glt	0.625074	0.110851		0.78614	0.0287658		-0.025532	0.950295		-0.382698	0.357149		-1.29945	0.00255258
ACX60_07360	ACX60_07360	0.960242	0.401302		1.10677	0.273054		2.5067	0.0122081		0.396486	0.760623		-0.526567	0.787881
ACX60_07365	ACX60_07365	-2.07928	0.0754008		-4.82656	0.00207195		0.533249	0.618179		-0.681996	0.582371		0.416895	0.838759
ACX60_07370	ACX60_07370	-3.53278	1.1756e-05		-4.91754	7.44698e-08		-2.40181	0.000705701		-0.46873	0.524426		-1.07693	0.189703
ACX60_07375	ACX60_07375	0.31303	0.76981		-0.40124	0.667498		2.03048	0.0102487		0.455889	0.635271		0.307958	0.85116
ACX60_07405	ACX60_07405	1.85323	0.0977418		1.41562	0.197053		4.50328	0.000173166		-0.78745	0.635271		0.474048	0.828705
ACX60_07410	csx3	1.16846	0.0799856		0.898205	0.160708		1.70031	0.00861838		-0.404903	0.625803		-0.549392	0.603338
ACX60_07415	ACX60_07415	2.60981	0.184553		2.39574	0.216057		3.966	0.0227247		1.81422	0.434663		1.87407	0.471438
ACX60_07420	ACX60_07420	1.1897	0.194385		0.48343	0.636614		2.38406	0.00560088		-0.510233	0.679458		-0.921705	0.501502
ACX60_07425	ACX60_07425	-0.272737	0.776562		-0.822475	0.275788		0.879726	0.206931		-0.489818	0.574579		0.814979	0.418861
ACX60_07430	ACX60_07430	-0.224131	0.742524		-1.13608	0.0288387		-0.0195716	0.971687		0.0360632	0.963626		-0.10084	0.940118
ACX60_07435	cohE	0.280518	0.868547		-1.66686	0.233151		2.20432	0.0463277		0.0231746	0.990074		1.29192	0.418861
ACX60_07445	ACX60_07445	2.41798	0.0863656		2.77432	0.0375606		1.8695	0.190201		2.09212	0.157434		1.3007	0.533096
ACX60_07455	marMP	0.573342	0.645273		0.648584	0.548669		3.05035	0.0026466		-0.572654	0.667022		-0.397194	0.845736
ACX60_07460	ACX60_07460	0.335016	0.849872		0.16426	0.919607		2.18164	0.0565752		-0.831847	0.606976		-0.0550394	0.988651
ACX60_07465	ACX60_07465	0.80897	0.529419		1.85292	0.0720122		2.6533	0.0116668		-1.84249	0.245875		0.501268	0.81304
ACX60_07485	ACX60_07485	0.0874468	0.968118		0.0579453	0.97653		2.22811	0.0682975		0.0413626	0.984267		-0.0928942	0.981169
ACX60_07490	ACX60_07490	0.157444	0.938061		0.862391	0.558225		1.27363	0.354997		-1.08578	0.559649		-0.605089	0.825651
ACX60_07500	ACX60_07500	-0.0112125	0.99689		0.779471	0.55147		3.07598	0.00865722		2.132	0.0774887		1.01317	0.573741
ACX60_07505	ACX60_07505	0.11196	0.929543		-2.26566	0.0187086		-0.416823	0.655001		-1.56096	0.111445		-0.686179	0.632593
ACX60_07510	ACX60_07510	2.92344	0.0739486		1.86459	0.310994		5.03384	0.00177846		2.45468	0.171599		3.108	0.0856296
ACX60_07525	ACX60_07525	0.545183	0.868635		3.38697	0.0814663		6.5252	0.000897885		-1.24402	0.695713		1.74345	0.564193
ACX60_07530	ACX60_07530	2.52277	0.0586523		2.00912	0.127133		3.15943	0.015307		1.18727	0.461254		1.15343	0.570179
ACX60_07535	ACX60_07535	0.505212	0.662606		1.0352	0.252622		2.47879	0.00632413		-0.302522	0.812191		-0.79586	0.588653
ACX60_07540	ACX60_07540	0.576176	0.74454		1.10376	0.422722		4.3094	0.000925813		0.969325	0.526963		0.0611848	0.988651
ACX60_07545	ACX60_07545	-0.813492	0.702237		0.171806	0.933978		4.85351	0.000771664		0.0020663	0.998712		-0.403117	0.901034
ACX60_07550	ACX60_07550	0.107094	0.951099		-2.13946	0.129282		1.23375	0.268202		0.239271	0.883698		1.05504	0.523452
ACX60_07555	ACX60_07555	0.557974	0.789029		1.1892	0.469815		3.28979	0.0228557		-1.65041	0.498685		-0.942652	0.751675
ACX60_07565	ACX60_07565	2.29117	0.0124483		2.35599	0.00710279		2.98817	0.00169418		0.647405	0.572988		-0.688447	0.677534
ACX60_07570	ACX60_07570	1.32321	0.20837		2.03679	0.0296186		2.85176	0.00391305		1.07215	0.333228		1.25848	0.332867
ACX60_07575	ACX60_07575	0.778583	0.577404		1.52704	0.173835		3.08902	0.00624021		1.12699	0.381055		-0.519138	0.828418
ACX60_07585	ACX60_07585	1.33347	0.556914		0.847162	0.722324		2.80779	0.109567		-0.0993126	0.977829		-0.973478	0.801748
ACX60_07590	ACX60_07590	1.2728	0.551375		0.724093	0.75654		2.31338	0.193888		-0.273042	0.93838		0.808482	0.809063
ACX60_07595	ACX60_07595	1.35034	0.410452		1.01365	0.537282		1.93687	0.174329		0.855081	0.640952		-0.213998	0.960035
ACX60_07610	ACX60_07610	0.268808	0.824618		-0.879966	0.36268		1.25107	0.138845		-0.464913	0.674848		0.844437	0.507668
ACX60_07615	ACX60_07615	2.33205	0.0544817		2.2524	0.0566046		3.226	0.00715783		-0.598973	0.76983		-0.523264	0.851301
ACX60_07620	ACX60_07620	0.227859	0.909845		0.868588	0.558787		3.77956	0.0035072		0.747861	0.652537		-0.438878	0.88215
ACX60_07625	ACX60_07625	1.31652	0.355707		1.59342	0.210593		3.88185	0.0026466		0.946774	0.538492		-0.608959	0.822548
ACX60_07630	ACX60_07630	-0.250977	0.932622		2.36718	0.17392		4.54355	0.00864445		-2.87455	0.403904		-0.432256	0.926443
ACX60_07635	ACX60_07635	0.453283	0.770372		1.11637	0.343567		1.17774	0.31194		1.22235	0.333214		-1.80812	0.281998
ACX60_07640	ycfB	0.584774	0.462558		0.916192	0.17425		0.92674	0.172194		1.22609	0.0855585		-0.215751	0.884887
ACX60_07645	ACX60_07645	-0.271518	0.757945		-2.47025	0.000684484		-0.804853	0.215109		-2.05627	0.00517491		0.0666557	0.973218
ACX60_07655	ACX60_07655	0.480233	0.351518		0.790269	0.0787301		1.57387	0.00129758		0.60796	0.216172		0.415331	0.562782
ACX60_07675	ACX60_07675	0.991557	0.133178		1.44566	0.0168424		2.06799	0.00177846		0.677358	0.328056		0.0855423	0.963617
ACX60_07685	ACX60_07685	3.98184	0.0417348		3.64066	0.0611705		5.85769	0.0026073		2.20961	0.320294		0	1
ACX60_07700	umuC	0.486876	0.834034		1.59842	0.313604		4.92421	0.00218609		1.06389	0.577345		0.879919	0.74941
ACX60_07710	ACX60_07710	-0.155247	0.804617		-1.82122	0.000296339		-0.343602	0.467345		-0.49661	0.335736		0.178514	0.854493
ACX60_07715	hcaT	0.913286	0.493983		0.0409892	0.979782		2.54609	0.0225729		-1.62991	0.269228		-0.259233	0.926405
ACX60_07720	ACX60_07720	-0.852199	0.0874567		0.605929	0.191558		-1.39343	0.00462282		1.3429	0.00684506		0.628237	0.332867
ACX60_07725	accC	0.165603	0.870518		-0.47323	0.527287		-1.03062	0.125439		-2.14389	0.00482658		-0.588374	0.602072
ACX60_07730	accB	0.347868	0.777949		-0.614399	0.54142		-0.844473	0.360998		-2.28665	0.0287996		-0.41434	0.824304
ACX60_07735	aroQ	0.97576	0.148641		-0.572875	0.383417		0.949478	0.117139		-0.315815	0.685806		1.04504	0.202778
ACX60_07740	umuC	0.610274	0.617734		0.833501	0.412953		1.8338	0.0514032		-0.46904	0.713452		0.229767	0.924164
ACX60_07765	nirD	0.0153911	0.995195		-0.410558	0.776957		3.06371	0.00784739		0.165227	0.92596		0.655816	0.749362
ACX60_07770	nasA	-0.529162	0.546006		-0.324903	0.692242		1.66043	0.0168896		0.645434	0.413933		0.49704	0.672702
ACX60_07775	mobA	-0.093988	0.950422		0.523136	0.627872		0.701987	0.485267		-0.626587	0.609855		0.4305	0.821315
ACX60_07780	ACX60_07780	-0.751695	0.253148		-0.174669	0.801497		1.15069	0.0418299		-0.0203612	0.983555		1.43561	0.0325251
ACX60_07785	moaA	-0.849271	0.156655		-0.604562	0.282734		0.47998	0.385951		1.22953	0.035752		1.34425	0.0403652
ACX60_07795	moaE	-1.50853	0.0036478		-0.950596	0.0466641		-1.62376	0.00231122		0.810532	0.102895		-0.514231	0.459416
ACX60_07800	moaC	-1.43244	0.0070034		-1.43726	0.00502853		-0.512663	0.306332		-0.286711	0.631614		-0.0695976	0.962287
ACX60_07805	moeA	-2.70341	0.0372291		-1.78087	0.132937		0.335099	0.778973		-0.480566	0.732678		-0.494963	0.822548
ACX60_07810	ACX60_07810	-1.12278	0.103009		-1.95106	0.00457324		-0.723733	0.266038		0.585472	0.404544		-0.81753	0.352142
ACX60_07815	norG	-0.448581	0.395548		-1.45515	0.00210431		-0.779193	0.0840561		-1.07509	0.0287996		-0.0883929	0.941753
ACX60_07820	ydeK	-0.533932	0.691003		-2.57793	0.0371216		1.81112	0.06156		-1.48882	0.216172		-0.803996	0.630055
ACX60_07825	tusE	1.62806	0.111726		1.03876	0.297378		0.76457	0.455974		0.212864	0.883773		1.38178	0.282658
ACX60_07835	ACX60_07835	0.525373	0.665156		1.00394	0.292639		0.964512	0.304352		2.0679	0.0330742		0.850504	0.546126
ACX60_07840	tusD	1.36521	0.0930726		0.342115	0.701846		0.0378237	0.965241		-0.413003	0.681064		0.62142	0.619423
ACX60_07845	ACX60_07845	-1.39189	0.00287064		1.2061	0.00459229		-0.74458	0.0805504		1.99047	5.13999e-05		-0.0588837	0.963842
ACX60_07850	fumC	-1.09973	0.00197997		1.37051	8.26147e-05		-0.997471	0.00420126		2.18487	1.71625e-07		-1.13349	0.00303058
ACX60_07855	ACX60_07855	-0.300502	0.862693		3.48681	0.00156539		2.45712	0.024011		2.37308	0.0377635		0.823583	0.648274
ACX60_07860	ACX60_07860	2.06629	0.000257353		0.0896477	0.885304		0.635694	0.19539		-0.717081	0.187552		0.778954	0.244577
ACX60_07865	ACX60_07865	1.19903	0.331005		1.51292	0.170092		3.32961	0.00344309		-0.378138	0.823558		-0.236769	0.935678
ACX60_07870	ACX60_07870	-1.92849	0.000665047		-3.10316	1.14156e-06		-2.5879	3.48738e-05		-0.183836	0.778262		-0.713926	0.312071
ACX60_07875	ACX60_07875	0.987285	0.131941		0.425731	0.515466		0.795227	0.178925		0.867612	0.183537		1.29068	0.0826038
ACX60_07880	ispF	-0.424662	0.710901		0.0991029	0.931205		1.60985	0.0469905		1.64022	0.057854		-0.881563	0.482832
ACX60_07885	ACX60_07885	1.64637	0.00588887		-0.0228913	0.978849		-0.18307	0.774928		-1.47769	0.0235815		-0.851941	0.275049
ACX60_07890	argF	1.63081	0.000945646		1.03731	0.019446		0.859946	0.0495976		-0.88353	0.065528		0.040902	0.975144
ACX60_07895	ACX60_07895	0.600912	0.17448		0.905097	0.0237353		-0.800004	0.0459782		-0.62483	0.154009		-0.304196	0.663138
ACX60_07900	glnG	-0.212748	0.692561		-0.27456	0.532113		-0.988433	0.0148376		-0.813499	0.0587261		-0.642682	0.23258
ACX60_07905	glnL	-0.600398	0.159532		-1.91331	1.98449e-05		-0.938147	0.0179865		-1.1885	0.00528851		-0.557559	0.298895
ACX60_07910	rimO	2.05746	0.000279531		2.17948	7.59993e-05		0.869194	0.0744162		-0.446838	0.435691		-0.0384652	0.980779
ACX60_07915	pyrH	1.94808	0.00292702		1.42998	0.0169056		0.0143531	0.982871		-1.06662	0.103756		-0.0239863	0.989786
ACX60_07920	frr	1.75984	0.0181042		1.58211	0.0233304		0.395211	0.596411		-0.966684	0.236026		-0.246159	0.880273
ACX60_07925	uppS	0.997739	0.194446		0.473154	0.543357		0.70609	0.323477		0.284223	0.758673		0.195171	0.90398
ACX60_07930	cdsA	0.541218	0.627208		-0.572534	0.571147		0.225739	0.812553		-1.37179	0.181052		0.400262	0.820959
ACX60_07935	dxr	0.900463	0.0483874		1.29876	0.00282979		0.267099	0.557827		0.0520355	0.935473		0.535999	0.387551
ACX60_07940	rseP	0.371606	0.519223		0.735617	0.118709		0.575498	0.221781		0.411787	0.453563		0.627017	0.345377
ACX60_07945	bamA	0.0952443	0.876063		0.3857	0.372916		-0.487694	0.23264		0.203497	0.693191		-0.0486408	0.97125
ACX60_07950	skp	0.11237	0.869224		-0.846583	0.0682755		-1.13031	0.0173055		-0.572073	0.26305		-1.00656	0.0748099
ACX60_07955	lpxD	0.420078	0.399596		-0.520437	0.229767		-1.04081	0.0163034		-0.63489	0.171177		-0.491631	0.429312
ACX60_07960	fabZ	0.635212	0.431199		-0.450098	0.548669		-1.69246	0.0165403		-0.458256	0.580106		-0.84875	0.393413
ACX60_07965	lpxA	0.585896	0.227684		-0.252856	0.604982		-1.01825	0.0208983		-0.32952	0.525444		-0.353684	0.632351
ACX60_07970	cpoB	0.779631	0.294849		1.29486	0.049556		-0.228935	0.747909		0.296499	0.725767		-0.503542	0.658866
ACX60_07980	recA	0.446918	0.399596		0.778122	0.084571		-0.367508	0.428406		0.0712375	0.919522		0.726887	0.230279
ACX60_07985	hslR	1.37232	0.0030932		2.06838	1.98449e-05		0.596	0.159953		0.332059	0.512987		1.56846	0.00212766
ACX60_07990	yrfG	-0.208918	0.860795		-0.224823	0.815159		0.440815	0.60142		-0.361042	0.729319		0.702085	0.576988
ACX60_08005	ACX60_08005	-0.904476	0.35895		-0.288161	0.776168		0.0559529	0.953633		1.61559	0.0636291		0.244478	0.892285
ACX60_08015	lrp_1	1.2225	0.270079		0.304298	0.803965		1.1189	0.268202		0.58609	0.635335		0.600815	0.742653
ACX60_08020	kynU	0.0693561	0.968218		1.05916	0.317812		3.03445	0.00424383		0.151578	0.92596		0.838865	0.607123
ACX60_08035	pstI	-1.09929	0.355707		-1.22668	0.275371		1.65394	0.0855682		0.708731	0.539926		0.542449	0.76511
ACX60_08040	ybaR	0.674585	0.496626		0.779146	0.370699		1.69005	0.0386222		-0.724522	0.478331		0.191948	0.926139
ACX60_08045	ACX60_08045	-1.08133	0.478879		0.996545	0.423593		1.49371	0.204687		1.86984	0.131698		0.105547	0.974797
ACX60_08050	gdhB	-0.959106	0.0311795		-0.545149	0.196806		-1.68646	0.000372444		1.40904	0.00210035		-1.11834	0.0253803
ACX60_08055	ACX60_08055	-0.189773	0.740891		1.0202	0.012408		-0.452656	0.308625		2.68337	2.64649e-07		-0.183161	0.829046
ACX60_08060	ACX60_08060	1.16425	0.0102154		1.05297	0.0127672		-0.235349	0.596723		1.93773	7.86805e-05		0.257282	0.748463
ACX60_08065	ACX60_08065	1.46126	0.255453		0.824805	0.525486		1.92859	0.0903375		-1.01675	0.52117		-0.795691	0.710416
ACX60_08070	ACX60_08070	-0.557147	0.43715		-1.08214	0.0871833		0.222152	0.733841		0.818861	0.203005		0.600203	0.502032
ACX60_08075	fruA	-0.939456	0.0380747		-1.58256	0.000498536		-0.633021	0.133876		-0.871069	0.0571797		0.525453	0.387551
ACX60_08080	fruK	-1.3544	0.145315		-3.53216	0.00080998		-0.939523	0.27887		-1.77735	0.0602698		0.250875	0.890872
ACX60_08085	fruB	-1.12908	0.0096839		-1.26623	0.00241272		-1.40384	0.00163225		-0.351008	0.459011		-0.173173	0.840973
ACX60_08090	ACX60_08090	1.45703	0.0845262		0.768104	0.375154		2.36236	0.0045534		0.245507	0.82912		1.33153	0.19139
ACX60_08095	ACX60_08095	0.973801	0.191955		0.205078	0.807162		1.27407	0.061081		0.577782	0.474968		0.712859	0.479619
ACX60_08100	ACX60_08100	-1.53528	0.01942		1.23217	0.0293008		-0.350299	0.586884		1.47365	0.0155311		-0.206751	0.875347
ACX60_08105	glcG	-0.271782	0.657039		0.007985	0.991486		-0.318434	0.510409		1.16094	0.0203661		0.398352	0.606009
ACX60_08110	brnQ	2.16179	0.0198603		2.15905	0.0133496		0.862812	0.311239		-1.17579	0.216172		0.595137	0.695207
ACX60_08115	map	-0.914695	0.310034		-1.24628	0.127305		-0.794535	0.326448		-0.48499	0.616313		0.421581	0.781122
ACX60_08120	VL23_16385	0.238898	0.716863		0.221701	0.689864		-0.656711	0.175346		0.892894	0.084637		-0.43963	0.575448
ACX60_08125	ACX60_08125	0.0764269	0.961261		0.992847	0.30578		0.733455	0.465204		1.41052	0.160716		0.65405	0.683135
ACX60_08130	grxD	1.06483	0.0966908		1.1125	0.0598751		-0.693417	0.235415		1.31058	0.0399073		-0.19519	0.884785
ACX60_08135	argD	1.24615	0.0267749		0.732074	0.16909		0.793923	0.126441		-0.0307185	0.97031		1.67288	0.00795713
ACX60_08140	ACX60_08140	0.043179	0.969813		-0.912832	0.266077		-0.900597	0.257723		-0.796311	0.381025		0.569568	0.676528
ACX60_08145	ACX60_08145	1.26352	0.0402336		1.5637	0.00721785		1.00625	0.081826		2.14348	0.000857023		1.35966	0.0484996
ACX60_08150	ACX60_08150	-1.61727	0.0479174		0.733407	0.323356		-0.894793	0.25304		1.46514	0.0546532		-0.958093	0.352538
ACX60_08155	ACX60_08155	-0.353367	0.64929		0.325686	0.627872		-1.3656	0.0266672		2.11206	0.0015069		-0.888191	0.281777
ACX60_08160	ACX60_08160	-0.607397	0.269499		-0.155816	0.788397		-0.126541	0.814893		1.46765	0.00440366		0.267541	0.767783
ACX60_08165	ftsY	1.01232	0.183384		1.37468	0.0457134		1.53768	0.0263877		0.225818	0.810033		-0.0155218	0.993849
ACX60_08170	ACX60_08170	0.642785	0.29516		2.12969	0.000276851		-1.66425	0.00454438		1.22709	0.0360959		-0.315278	0.761318
ACX60_08175	ACX60_08175	1.47162	0.0655519		3.55642	3.39568e-05		1.61809	0.0315777		0.646371	0.464649		0.658046	0.587471
ACX60_08180	ACX60_08180	1.30548	0.0453724		2.02662	0.00134817		1.2184	0.0495351		1.53546	0.0203661		0.215027	0.880332
ACX60_08185	ybgE	1.43731	0.244692		0.743582	0.573506		1.68978	0.136854		0.094587	0.961951		0.757944	0.695207
ACX60_08195	cydB	2.18576	0.000151077		-0.237524	0.675782		0.181809	0.733634		-2.3615	6.44608e-05		-0.0118003	0.993849
ACX60_08200	cydA	1.40751	0.0586523		-0.618355	0.397368		-0.498951	0.481814		-2.23659	0.00389963		-0.261308	0.866947
ACX60_08205	ACX60_08205	1.85388	0.0166316		-2.83506	0.000495935		-0.860935	0.229767		0.0375165	0.97287		-0.00980122	0.996169
ACX60_08210	ACX60_08210	1.05913	0.207084		-0.752194	0.377577		0.395769	0.626101		0.0671432	0.95508		-0.748104	0.534274
ACX60_08220	pfkB	0.32846	0.460384		-0.377979	0.334456		-0.791749	0.0353121		0.105391	0.837373		-0.529569	0.303111
ACX60_08225	ACX60_08225	2.31534	3.5574e-05		2.79617	1.18219e-06		1.50202	0.00261377		0.168756	0.781384		0.419348	0.581625
ACX60_08230	CP_0875	-0.536615	0.237252		0.82337	0.040851		-0.838673	0.0366169		1.08504	0.0127955		0.713609	0.179028
ACX60_08235	pldA	-1.38244	0.022665		0.394437	0.517582		-2.39685	0.000536226		-0.338235	0.623621		-0.943966	0.203114
ACX60_08240	ktrB	-0.382147	0.69883		-0.297938	0.730551		-0.390831	0.622166		-0.555842	0.526963		-0.649507	0.582624
ACX60_08245	trkA	-0.349438	0.685533		0.134073	0.86788		0.0195685	0.978623		-0.185772	0.836505		-0.422814	0.714274
ACX60_08250	ilvA	0.15336	0.740891		-0.277241	0.446271		0.287596	0.405589		-0.521373	0.156019		0.479461	0.301004
ACX60_08255	rpiA	0.956949	0.267124		0.666501	0.418938		-0.0756437	0.931546		0.0992554	0.93259		-0.0297238	0.989786
ACX60_08260	ACX60_08260	0.169434	0.909831		-0.881294	0.44733		0.808604	0.435451		-1.41244	0.252604		-0.709061	0.687865
ACX60_08265	ACX60_08265	-1.95747	3.74569e-05		-2.84432	1.23429e-07		-1.23774	0.00354257		0.297747	0.524895		-0.591734	0.275108
ACX60_08270	argC	-0.286271	0.557728		-0.396212	0.340585		-0.40628	0.310633		0.943935	0.0237528		0.362738	0.559763
ACX60_08275	ACX60_08275	0.156507	0.799721		0.798745	0.0693449		-0.275635	0.556652		0.216004	0.699799		0.399289	0.575027
ACX60_08280	clpS	-0.178824	0.844414		-0.0716058	0.931731		-0.473743	0.465302		0.196634	0.810871		0.487981	0.630513
ACX60_08285	clpA	-1.17968	0.00598011		-0.198094	0.664966		-1.57315	0.000449941		0.479562	0.283235		-0.314672	0.648274
ACX60_08295	aroF	-1.59925	0.00240708		-2.50923	1.59091e-05		-0.275949	0.585602		-0.0391191	0.958576		0.551816	0.423535
ACX60_08300	ACX60_08300	5.53615e-05	1		0.0421977	0.932159		-0.513318	0.162024		1.24968	0.00169835		0.627526	0.18953
ACX60_08305	ACX60_08305	-0.458182	0.353655		-0.0239618	0.967592		-0.823563	0.0568025		0.701756	0.125214		0.145498	0.880634
ACX60_08310	fadH	-1.10288	0.196992		-1.3799	0.0830851		0.612503	0.427795		-1.51881	0.0755142		-1.14768	0.26601
ACX60_08320	ACX60_08320	-1.22157	0.277683		-0.214964	0.857026		1.62017	0.0787039		0.768175	0.482374		-0.122928	0.966532
ACX60_08325	ACX60_08325	0.0733108	0.951167		0.201699	0.829803		1.02663	0.179279		-0.214761	0.842829		0.187032	0.9228
ACX60_08330	ACX60_08330	0.076542	0.915978		0.704663	0.14773		-0.0500933	0.928846		-0.70772	0.198293		-0.0113627	0.993849
ACX60_08335	ACX60_08335	1.68857	0.00542642		0.265934	0.677427		-0.0672312	0.911906		0.6037	0.339966		0.326916	0.759096
ACX60_08340	pyrG	0.759102	0.212577		0.623319	0.266127		-0.273856	0.633222		-0.26635	0.700804		0.236624	0.838085
ACX60_08345	kdsA	0.860407	0.132453		0.274698	0.645897		-0.143871	0.799593		-0.819119	0.156123		0.181857	0.880596
ACX60_08350	eno	1.292	0.0905742		0.493034	0.528453		0.430396	0.565385		-0.699803	0.401967		-0.094023	0.966532
ACX60_08355	ycaP	-0.381245	0.673092		0.19749	0.808185		0.00531357	0.994935		1.18321	0.101377		1.05057	0.244822
ACX60_08360	ftsB	0.160129	0.815323		0.765832	0.113105		-0.607615	0.224175		0.953979	0.0645161		0.149037	0.889986
ACX60_08365	ispD	0.706683	0.0803144		0.860215	0.0220408		-0.438588	0.261342		0.281967	0.53305		0.0476966	0.968956
ACX60_08370	pcaI	0.553656	0.870797		1.91297	0.438237		5.52826	0.00368797		7.49141	0.000193606		2.2023	0.427922
ACX60_08375	pcaJ	-1.26128	0.607405		1.02579	0.667498		4.35484	0.00958768		6.52263	0.000188425		0.013581	0.993849
ACX60_08380	pcaF	-2.5687	0.171419		-1.24698	0.472894		3.36794	0.00270511		6.21383	2.43217e-06		0.29884	0.912165
ACX60_08385	pcaB	-0.488907	0.761868		-3.25096	0.0814663		2.5999	0.0122197		5.64499	6.13601e-06		-0.670401	0.744006
ACX60_08390	pcaD	-0.420317	0.627113		0.0071827	0.995717		0.537892	0.444812		5.73772	4.03859e-09		-1.21646	0.159238
ACX60_08395	pcaK	-1.22181	0.275319		-0.464808	0.68294		1.23611	0.158025		5.48558	4.26287e-07		-0.922012	0.500408
ACX60_08400	pcaC	-0.863995	0.531595		-0.0812921	0.957808		0.503437	0.675356		5.8515	7.61614e-07		-0.304203	0.889487
ACX60_08405	pcaH	0.473663	0.76981		0.284654	0.855338		2.01503	0.0807887		6.1079	8.45872e-06		-0.953714	0.65621
ACX60_08410	pcaG	0.00604223	0.998354		0.294417	0.902587		3.35729	0.0339089		4.82934	0.00502387		-0.893724	0.807221
ACX60_08415	aroD	-1.09433	0.52728		-0.27363	0.87504		2.34316	0.0419287		5.42438	5.49325e-05		-0.992295	0.647364
ACX60_08420	quiC	-0.226405	0.853338		1.37645	0.0727398		2.08896	0.0081219		4.7749	7.61614e-07		0.966679	0.357725
ACX60_08425	oprB	-0.439068	0.835523		-0.945658	0.598606		3.01952	0.0249898		3.56349	0.0134425		-0.0349126	0.993849
ACX60_08430	quiA	-0.760496	0.556914		-1.37617	0.242772		2.37955	0.0158254		2.94189	0.005178		-0.518331	0.789115
ACX60_08435	ACX60_08435	1.13138	0.142962		-0.582894	0.438563		-0.251468	0.739844		-1.52965	0.0456438		-0.538349	0.658342
ACX60_08450	blh	0.222918	0.769359		0.582119	0.309193		0.300444	0.619128		1.56592	0.0075946		-0.201622	0.87208
ACX60_08455	pcaU	0.160309	0.921188		-0.897615	0.474083		0.89892	0.420618		1.73311	0.126446		-0.325103	0.890872
ACX60_08460	ACX60_08460	0.451339	0.789029		0.779414	0.575446		2.95842	0.0158254		-0.405175	0.823872		0.286044	0.925334
ACX60_08465	HA62_10695	-1.26348	0.00424106		-1.29277	0.00240842		-0.175052	0.688818		-0.866211	0.0500479		0.555107	0.322754
ACX60_08470	ACX60_08470	-1.87282	0.000208591		-2.87141	7.43253e-07		-1.59717	0.00129758		-0.849855	0.0712118		-0.692071	0.23258
ACX60_08475	ACX60_08475	-1.23467	0.194736		-1.48794	0.0990385		-0.046165	0.960424		-0.626244	0.534858		-0.0669009	0.979139
ACX60_08480	ACX60_08480	-1.14426	0.305861		-3.24177	0.00815207		-0.078669	0.941777		-0.674612	0.570317		0.248957	0.911685
ACX60_08485	ACX60_08485	0.121479	0.966795		0.769971	0.700989		5.21059	0.00123839		1.55	0.389382		1.35067	0.565534
ACX60_08490	ACX60_08490	0.896137	0.676373		1.0004	0.616718		5.3505	0.000449941		1.79753	0.308141		1.78188	0.384265
ACX60_08495	ACX60_08495	2.10069	0.0070034		0.5715	0.463724		0.00528757	0.994935		-0.605685	0.485972		0.561395	0.648274
ACX60_08500	gatA	-1.51333	0.504933		-1.8065	0.454694		4.26731	0.000443534		2.29004	0.0751729		0.608536	0.81304
ACX60_08505	ACX60_08505	-2.34233	0.315778		-4.16831	0.177346		3.02685	0.0118008		0.283042	0.901234		-0.125878	0.974627
ACX60_08510	ACX60_08510	-2.32481	0.421964		0.779595	0.740341		3.76294	0.0164719		-2.32481	0.479629		0.165384	0.974971
ACX60_08515	ACX60_08515	-3.15312	0.186329		-0.858817	0.69644		3.22335	0.011752		-0.949998	0.688288		-0.382907	0.909941
ACX60_08520	antA	-2.38311	0.213708		-1.41574	0.435198		2.87197	0.0128214		0.800536	0.597618		-0.633363	0.802721
ACX60_08525	hcaA2	-4.87789	0.0324867		-4.87789	0.0508317		1.12927	0.331852		-0.671801	0.687626		0.021271	0.993849
ACX60_08530	ACX60_08530	-1.66652	0.255931		-1.89148	0.209437		1.56042	0.129738		2.085	0.0449399		0.241492	0.925334
ACX60_08535	ACX60_08535	-0.46528	0.743173		-0.0899284	0.952932		1.889	0.0400775		0.893234	0.41304		0.00034454	1
ACX60_08540	C1-hpah	0.0120657	0.99689		0.736648	0.62561		2.96073	0.0122373		1.21916	0.391251		0.413011	0.880634
ACX60_08545	ACX60_08545	0.5639	0.420201		0.231873	0.744421		0.624904	0.311239		1.53053	0.0156737		0.833884	0.301004
ACX60_08550	tynA	1.0665	0.110125		0.721816	0.270377		2.86456	7.2801e-05		1.55198	0.0195035		0.638866	0.492364
ACX60_08560	feaB	0.0709012	0.983218		0.892216	0.667835		5.30988	0.00217347		1.24505	0.549372		0.356261	0.935678
ACX60_08565	pac	1.41197	0.289676		0.671188	0.644552		4.18529	0.00136353		0.799983	0.600282		0.574169	0.814836
ACX60_08570	pcaD	-0.209041	0.761228		-0.668192	0.20509		0.515238	0.311355		0.659601	0.223329		-0.343595	0.695207
ACX60_08575	pcaF	-0.747447	0.556914		-1.40759	0.207362		0.892224	0.381509		-0.608852	0.631103		-0.177606	0.946477
ACX60_08590	catA	-0.636725	0.406013		-0.755569	0.275788		0.602527	0.355466		-0.656391	0.384962		0.611724	0.521648
ACX60_08595	catC	-1.20162	0.408286		-2.32979	0.139154		1.24692	0.253137		-0.751914	0.624413		1.19442	0.418861
ACX60_08600	catB	-0.211018	0.719566		0.0302993	0.95968		0.798673	0.059929		0.956233	0.0343468		1.97274	0.000105854
ACX60_08605	benM	-0.574557	0.235921		-0.202053	0.68563		-0.704707	0.106249		0.652396	0.160271		0.131905	0.891102
ACX60_08610	ACX60_08610	-1.00694	0.493474		-0.394158	0.780879		1.88298	0.0903298		-1.3265	0.364753		-0.773589	0.704178
ACX60_08615	IV02_10645	0.280075	0.668341		-0.173744	0.772205		-0.295983	0.580194		-0.166869	0.801859		0.655193	0.351653
ACX60_08620	IV02_10650	-0.522314	0.802679		-1.41741	0.465808		4.18756	0.0034431		-0.329552	0.884483		-0.380676	0.907771
ACX60_08625	IV02_10655	-0.218668	0.926012		-2.38644	0.308581		3.5174	0.0159156		3.61883	0.0190677		-0.72487	0.820188
ACX60_08630	ACX60_08630	0.154222	0.928162		-0.198254	0.899292		2.86725	0.0111141		-1.28294	0.408813		-1.32169	0.452054
ACX60_08635	aldH	-0.465076	0.740891		-0.676628	0.571147		2.0356	0.0379899		-1.23058	0.324264		-1.38086	0.346222
ACX60_08640	ACX60_08640	-1.10259	0.206063		-1.05997	0.195865		0.23606	0.779629		1.28081	0.110013		-0.141032	0.94346
ACX60_08645	cpo	-1.76733	0.000790641		-0.820141	0.0826018		-2.18579	0.00010459		0.955018	0.0586026		-2.13644	0.000296427
ACX60_08650	ACX60_08650	-0.71527	0.324832		-0.227873	0.764724		0.681179	0.281371		1.19556	0.071634		-0.30042	0.815347
ACX60_08655	lys	-0.850661	0.305089		0.499628	0.518476		1.41989	0.0418133		1.07956	0.152732		-0.299786	0.838738
ACX60_08660	ACX60_08660	-2.96326	0.14123		-2.45395	0.21274		3.0363	0.021117		1.5684	0.286803		-0.26703	0.940513
ACX60_08670	cueR	0.259287	0.774071		1.13648	0.0815686		0.403924	0.570688		1.82673	0.00881088		0.391871	0.74561
ACX60_08675	ACX60_08675	-2.53845	0.0118314		-0.198576	0.845259		0.606129	0.477192		2.16729	0.0127137		0.369091	0.822548
ACX60_08680	ACX60_08680	0.201108	0.939019		-1.63717	0.505919		4.22022	0.00700702		4.19016	0.00941304		-0.446958	0.904035
ACX60_08685	ACX60_08685	-0.131363	0.952868		-1.05701	0.582241		3.17416	0.0126208		4.95423	0.000411079		-0.456149	0.880634
ACX60_08690	romA	-0.816339	0.445706		-0.163412	0.882849		1.31619	0.120046		1.40082	0.125608		-0.659109	0.655374
ACX60_08695	ACX60_08695	1.15928	0.150727		1.16217	0.116398		-0.195499	0.811955		0.152517	0.888503		0.390672	0.787881
ACX60_08700	ACX60_08700	-0.336044	0.800785		-1.08675	0.313291		1.13305	0.233623		-1.00302	0.390272		0.32634	0.877057
ACX60_08705	ACX60_08705	-2.37719	0.151045		0.387067	0.794009		2.02303	0.0835562		-0.0888027	0.966655		1.34622	0.418861
ACX60_08725	acd	-0.565589	0.414669		-1.07886	0.0789581		0.79048	0.171528		-0.64674	0.338645		-0.675189	0.426408
ACX60_08735	fadD	-2.15706	0.130312		-3.35243	0.0373988		2.68465	0.018769		-0.180323	0.920047		-0.566781	0.806685
ACX60_08740	yocS	0.164375	0.921348		0.456832	0.729826		2.31902	0.0337953		0.169449	0.922395		1.01612	0.547231
ACX60_08755	ACX60_08755	0.523122	0.497175		-2.40792	0.0018524		0.361539	0.599165		-0.292766	0.727638		-0.123764	0.941882
ACX60_08760	ACX60_08760	0.592739	0.479117		-2.19903	0.0070966		0.412478	0.581173		-0.632752	0.456396		0.391684	0.766031
ACX60_08765	ACX60_08765	1.46982	0.00481622		-1.34452	0.010487		-0.105805	0.847674		-1.4765	0.00940898		0.108746	0.931656
ACX60_08770	ACX60_08770	1.70123	0.00894991		-0.403879	0.548669		-0.0237012	0.971687		-0.990111	0.139105		0.115438	0.94346
ACX60_08775	ACX60_08775	1.68723	0.106841		0.436873	0.713413		2.07636	0.0333888		-0.0911489	0.95508		0.112871	0.97125
ACX60_08785	ACX60_08785	0.500022	0.711701		-2.41804	0.0527932		2.01115	0.0426346		-0.358541	0.792928		0.529117	0.783213
ACX60_08795	ACX60_08795	2.94152	0.00508427		-0.112935	0.935726		1.49142	0.126151		1.04169	0.34997		-1.17085	0.431473
ACX60_08800	ACX60_08800	-0.0246247	0.986693		-2.49875	0.0527197		2.39544	0.0170841		-1.55784	0.214663		-0.169289	0.951671
ACX60_08805	ACX60_08805	-0.714907	0.701448		-1.79149	0.268103		2.04792	0.116391		-0.816867	0.642526		-0.970103	0.678036
ACX60_08810	ACX60_08810	-0.0420494	0.961789		-0.215274	0.738232		-0.351857	0.556002		0.125576	0.870948		-0.247769	0.820959
ACX60_08815	ACX60_08815	-2.9584	0.0419952		-2.45872	0.0738795		1.96274	0.0666831		-1.24482	0.362838		-0.716352	0.715117
ACX60_08820	ACX60_08820	0.251361	0.840863		-0.652472	0.502233		0.500139	0.583991		0.209139	0.862494		-0.477378	0.767783
ACX60_08825	ACX60_08825	0.704536	0.703508		-0.115017	0.95722		3.52403	0.0109551		-0.922993	0.642526		0.0892184	0.984071
ACX60_08830	ACX60_08830	0.7503	0.636918		0.878085	0.527349		4.32158	0.00113523		0.87801	0.554887		0.123528	0.973867
ACX60_08835	ACX60_08835	0.53694	0.618668		0.585218	0.532113		2.00873	0.0177295		-0.682628	0.525687		0.184061	0.931714
ACX60_08845	ACX60_08845	-0.230839	0.89751		0.396602	0.775335		1.79524	0.109288		1.16342	0.358423		0.00735525	0.998788
ACX60_08850	ACX60_08850	1.66733	0.000160325		1.90936	1.4396e-05		0.469798	0.23985		0.773916	0.0680306		0.0316661	0.979276
ACX60_08855	ACX60_08855	1.3747	0.00397621		1.31008	0.00375223		1.08083	0.0170324		-0.0574831	0.932874		-0.0845528	0.94346
ACX60_08860	ACX60_08860	-0.591869	0.705831		-0.548422	0.69644		2.42874	0.0246998		-0.0208766	0.991589		0.63617	0.748045
ACX60_08865	aldH	-0.0367693	0.986341		-0.491393	0.786589		2.98526	0.0283225		1.04611	0.519945		-0.511413	0.870213
ACX60_08870	ilvD1	0.293438	0.786588		0.436062	0.630207		2.04496	0.0104618		-0.864735	0.38178		-0.131989	0.952638
ACX60_08875	ACX60_08875	0.803731	0.608415		-1.52424	0.377577		3.89294	0.0026466		-1.2093	0.498685		0.513161	0.838661
ACX60_08880	ACX60_08880	-0.212507	0.804617		-0.46513	0.495647		-0.362323	0.58915		-1.15704	0.0936236		-0.120387	0.941753
ACX60_08900	ACX60_08900	-0.219446	0.888247		-0.4371	0.730773		1.89142	0.0541387		0.966024	0.395529		1.34906	0.317653
ACX60_08905	adhC2	0.699703	0.289182		0.541544	0.391761		0.568673	0.353473		1.281	0.0424148		-0.221301	0.868464
ACX60_08915	fecD	0.513943	0.452811		0.0723199	0.926731		0.443397	0.467345		1.12917	0.0651448		0.334898	0.754694
ACX60_08920	ACX60_08920	0.126079	0.953057		0.593315	0.719758		2.68515	0.0437238		-0.279573	0.901491		-0.117173	0.976842
ACX60_08930	ripA_2	-0.429492	0.830537		-0.0387787	0.985194		2.8282	0.0250523		0.172066	0.9326		-0.773163	0.758346
ACX60_08940	ACX60_08940	-2.01696	0.0109328		-1.86222	0.013725		-0.997718	0.172729		-2.36387	0.00482658		-0.312122	0.828705
ACX60_08945	nadV	-0.445404	0.337711		-0.646836	0.113467		-0.729295	0.0710589		-0.441003	0.338645		-0.46129	0.441169
ACX60_08950	ACX60_08950	0.490366	0.37767		0.085797	0.888472		-0.650637	0.201739		0.78847	0.126446		-0.216185	0.828602
ACX60_08955	metF	2.51394	0.00566098		2.59718	0.00276344		2.95325	0.00158419		0.377054	0.741751		-0.0470534	0.988239
ACX60_08960	ACX60_08960	1.58607	0.227503		-0.567392	0.724662		1.83758	0.127355		0.342475	0.841513		0.225651	0.94346
ACX60_08970	ACX60_08970	1.86254	0.00176178		-0.714337	0.24883		0.96696	0.0831671		-0.00972892	0.992015		-0.276649	0.809063
ACX60_08975	ACX60_08975	-0.608309	0.764434		-0.671147	0.722587		3.69698	0.00660498		-0.120579	0.958666		0.383309	0.900091
ACX60_08980	iaaH	0.0278872	0.991186		-0.338183	0.864618		4.04489	0.00516746		0.632483	0.731471		-0.829896	0.763785
ACX60_08990	ACX60_08990	2.0568	0.15374		1.12305	0.490501		5.3225	0.00028002		1.08392	0.547846		1.72601	0.346222
ACX60_08995	ACX60_08995	0.236556	0.890301		0.0770223	0.961611		3.04252	0.00660498		0.563988	0.692825		0.851312	0.633057
ACX60_09000	ACX60_09000	0.499418	0.751095		0.00594321	0.998249		3.35402	0.00410849		-2.10081	0.200144		0.61739	0.767524
ACX60_09005	ACX60_09005	0.477892	0.708466		-0.142448	0.916472		2.96747	0.00256321		-1.65547	0.200055		0.805545	0.581625
ACX60_09010	ACX60_09010	0.921712	0.516061		-0.476488	0.764724		3.16929	0.00789301		-0.879136	0.601236		0.821282	0.676528
ACX60_09015	surE	-0.386826	0.761228		-0.484634	0.658418		1.59105	0.0740408		1.14086	0.24586		0.100529	0.971462
ACX60_09020	ACX60_09020	0.249748	0.909786		0.843701	0.605289		2.81983	0.0355397		2.6819	0.0602085		-0.858854	0.754694
ACX60_09025	ACX60_09025	0.74265	0.267124		0.137505	0.853597		-0.268229	0.688818		0.479448	0.494694		-0.201436	0.881499
ACX60_09030	ACX60_09030	0.960517	0.0966834		0.150892	0.812641		-0.286645	0.619341		-0.17925	0.802511		-0.193336	0.876108
ACX60_09040	ACX60_09040	3.10345	0.258603		2.28712	0.411615		7.6408	0.00192547		0	1		2.77537	0.41244
ACX60_09045	ACX60_09045	-1.10797	0.0655843		-0.742892	0.190897		-0.535078	0.343835		1.99657	0.00118734		0.634393	0.43115
ACX60_09050	ACX60_09050	-0.748544	0.340473		0.511135	0.476861		0.374296	0.604377		1.34658	0.0550943		0.314174	0.815843
ACX60_09055	ACX60_09055	-1.12708	0.50657		-5.71994	0.0222495		1.02759	0.44792		-3.51148	0.085684		1.41165	0.435552
ACX60_09060	ttr	-1.03433	0.333352		-2.07678	0.0402795		-0.353004	0.730342		-1.99187	0.0644522		-0.0103822	0.996941
ACX60_09065	ACX60_09065	0.443586	0.440847		1.6063	0.00112034		0.408656	0.418209		1.69914	0.00128496		0.0760482	0.955976
ACX60_09070	ACX60_09070	0.0267906	0.969813		0.961695	0.0271594		-0.374861	0.418515		0.905296	0.0534257		-0.407242	0.562782
ACX60_09075	ACX60_09075	-0.0329836	0.986693		-1.32533	0.42391		2.49607	0.0423308		1.40143	0.314886		1.1354	0.551118
ACX60_09095	ACX60_09095	1.37563	0.576169		2.42419	0.21776		6.35942	0.000507609		-1.24415	0.667545		0.734795	0.850636
ACX60_09100	ACX60_09100	-1.15407	0.478879		-2.38571	0.141097		1.6302	0.195537		-0.572192	0.738885		-0.840283	0.714787
ACX60_09105	ACX60_09105	-0.39007	0.805948		-0.672442	0.627346		2.33703	0.0311684		0.523924	0.71052		0.896306	0.610635
ACX60_09110	ACX60_09110	-1.00731	0.45435		-0.766602	0.543221		0.927625	0.406198		-0.152899	0.9261		-0.489814	0.823632
ACX60_09115	adeS	-1.30343	0.458566		-1.23148	0.462231		2.4614	0.046242		0.471772	0.779043		0.397509	0.884887
ACX60_09125	acrE	0.300468	0.875839		0.630439	0.677427		3.65636	0.00400348		-1.52767	0.424573		-0.8736	0.711248
ACX60_09130	acrF	0.625672	0.422814		0.583482	0.418938		2.64028	0.00035749		0.514826	0.523862		0.0171941	0.993849
ACX60_09135	uvrA2	-0.803137	0.204065		1.68004	0.00295181		1.09075	0.0477726		0.991452	0.0969107		0.691413	0.388282
ACX60_09140	ACX60_09140	1.0111	0.57129		0.199845	0.925749		3.14847	0.0262465		0.999544	0.576325		0.561709	0.851301
ACX60_09155	ACX60_09155	-0.076617	0.948202		-0.352428	0.695352		1.42203	0.0525245		0.652394	0.448506		1.69965	0.053811
ACX60_09190	ACX60_09190	-0.388126	0.74454		-0.367007	0.727453		1.70297	0.0431141		0.400848	0.713452		1.55414	0.140616
ACX60_09195	ACX60_09195	-0.242222	0.757834		0.915841	0.107469		0.289542	0.626065		1.34435	0.0285669		-0.341525	0.750663
ACX60_09200	ACX60_09200	-2.04823	0.00116623		-0.19604	0.768161		0.0168252	0.978586		0.444379	0.498685		-0.30252	0.783583
ACX60_09205	ACX60_09205	0.678626	0.695317		-0.58894	0.731813		2.28043	0.0749341		0.431867	0.810667		0.5732	0.825651
ACX60_09210	ACX60_09210	-0.00814263	0.997135		-2.90127	0.0806036		2.33889	0.0343295		-0.0797618	0.967173		0.173917	0.955976
ACX60_09220	ACX60_09220	-0.135823	0.88786		-2.13551	0.00304927		-0.138551	0.84671		-0.801162	0.269349		-0.583202	0.564193
ACX60_09225	ACX60_09225	0.966123	0.45565		-0.576826	0.682165		1.99784	0.0644875		-1.18777	0.420576		-0.469437	0.840468
ACX60_09230	ACX60_09230	0.551257	0.387839		-0.279594	0.66175		0.11794	0.84671		0.376126	0.572015		0.10498	0.942213
ACX60_09235	scoA	-3.99058	7.4572e-07		-2.1836	0.000225668		-0.10058	0.859633		1.10055	0.0424148		-0.0546695	0.972955
ACX60_09240	scoB	-4.00863	3.94807e-06		-2.01561	0.00151599		-0.499125	0.406198		1.17523	0.0433339		-0.442883	0.630055
ACX60_09245	atoE	-1.5891	0.0104174		-1.08905	0.0605271		0.270803	0.6491		0.623998	0.31688		-0.512763	0.564193
ACX60_09250	atoB	-1.93124	0.00225955		-0.302749	0.630883		0.0859011	0.887413		-0.0512814	0.95164		-2.1428	0.00165999
ACX60_09255	ACX60_09255	-0.0522845	0.942961		0.00586479	0.994647		0.690038	0.146705		1.15618	0.0222713		1.04858	0.0654617
ACX60_09260	ACX60_09260	0.828042	0.417202		-0.938958	0.330118		0.770645	0.389158		0.0766876	0.95508		0.973948	0.44214
ACX60_09265	ACX60_09265	2.61117	0.00056468		2.10645	0.00256687		1.65271	0.0183916		-0.715957	0.419682		0.41155	0.74941
ACX60_09270	ACX60_09270	2.56058	0.00269847		1.57379	0.0454993		0.478433	0.577942		0.227714	0.840817		-0.00103001	0.999784
ACX60_09275	aspA	0.279512	0.703786		1.2813	0.017225		0.839394	0.118138		2.96059	7.74508e-06		1.0696	0.112262
ACX60_09280	ACX60_09280	2.50745	3.55021e-06		2.50945	1.12017e-06		1.98638	6.76522e-05		-0.193556	0.724775		-0.839977	0.116095
ACX60_09285	kgtP	-3.40708	0.0136189		-3.29463	0.0164144		1.10704	0.296643		0.478284	0.722115		0.493086	0.818102
ACX60_09295	ACX60_09295	-0.531398	0.751095		0.293945	0.839753		1.90304	0.0964604		-0.642238	0.688014		0.690607	0.745414
ACX60_09310	ACX60_09310	-0.0586484	0.969813		-0.316628	0.800889		3.20752	0.00217347		-0.992752	0.437975		1.64465	0.181202
ACX60_09320	ACX60_09320	-0.748291	0.337711		-0.613957	0.406807		2.09164	0.00277837		-0.666502	0.4046		1.28937	0.11235
ACX60_09325	yidP	0.418045	0.758462		0.309536	0.800463		3.1095	0.0026466		-2.28975	0.0999176		2.27012	0.0467897
ACX60_09330	chrA	0.0623892	0.942961		-0.693078	0.25149		1.07619	0.0547222		0.973277	0.106514		0.802025	0.298895
ACX60_09335	azoR	0.273084	0.677022		0.236143	0.67642		-0.775991	0.113422		-0.813815	0.128577		-0.623972	0.386912
ACX60_09345	tetD	0.202166	0.752409		0.295262	0.5739		0.291016	0.561159		0.833697	0.0947717		-0.0220657	0.988651
ACX60_09350	BP3797	1.18552	0.259078		0.595641	0.590355		2.9094	0.003567		1.08679	0.311355		1.7273	0.140616
ACX60_09355	hom	0.20414	0.899169		-0.578169	0.656408		2.15303	0.0386093		0.434215	0.751099		-0.0249331	0.993849
ACX60_09360	ACX60_09360	-0.0291719	0.984092		-0.971024	0.316986		0.62953	0.489155		0.123519	0.92596		0.0570082	0.984071
ACX60_09365	fccB	0.392671	0.752988		2.11739	0.0149861		2.84173	0.00245594		2.76462	0.00345908		-0.161918	0.947376
ACX60_09370	ACX60_09370	-0.275351	0.853983		1.71449	0.0731378		0.865156	0.404303		2.08679	0.0410643		-0.373651	0.86399
ACX60_09375	ACX60_09375	-0.0767403	0.897787		0.19562	0.662169		-0.403694	0.313739		0.506028	0.237569		0.839361	0.0771515
ACX60_09380	yneE	0.552484	0.591525		1.3221	0.10347		1.35777	0.0902872		-0.138601	0.913176		0.760749	0.547231
ACX60_09385	bdhA	-1.32022	0.00464861		-0.862347	0.0453605		-1.83956	0.00028424		-0.192609	0.727335		-1.64184	0.00152242
ACX60_09390	ACX60_09390	-0.909542	0.114095		-0.8819	0.10518		0.103207	0.859036		0.808999	0.143949		-0.386034	0.663138
ACX60_09395	lpdA	-1.72299	0.0117695		-1.77332	0.00768558		-0.298393	0.654113		0.815246	0.216172		-1.14699	0.141874
ACX60_09400	acoC	-2.11694	0.00534347		-3.0573	0.000242182		-1.05193	0.133427		0.949386	0.185928		-1.63356	0.0460728
ACX60_09405	acoB	-4.8212	0.00123113		-3.88205	0.00405367		-0.270846	0.798061		0.796736	0.443746		-1.32884	0.299368
ACX60_09410	acoA	-4.64534	0.00112461		-4.05506	0.00271518		-0.174021	0.868175		1.922	0.0424211		-1.68868	0.160665
ACX60_09415	lipA	-1.74908	0.0144725		-2.84471	0.000476691		0.0758249	0.914846		0.944446	0.156231		-0.622718	0.516025
ACX60_09420	ACX60_09420	-2.11419	0.0042368		-1.91357	0.00667729		0.378218	0.574033		1.18381	0.075926		0.511749	0.61826
ACX60_09425	pqqC2	1.1289	0.0444732		1.20613	0.0226125		1.54503	0.00528482		0.811864	0.160716		1.12825	0.0792696
ACX60_09430	ACX60_09430	-0.932928	0.0752469		-1.63929	0.00185612		-0.310763	0.550811		0.122769	0.857229		-0.224732	0.820188
ACX60_09435	aroC	1.50574	0.0104244		1.25304	0.0241262		1.71827	0.003459		0.956555	0.111451		0.587109	0.479619
ACX60_09440	prmB	1.03328	0.186135		1.04379	0.143219		0.572704	0.434313		-0.434028	0.624413		0.0998014	0.963617
ACX60_09445	trpB	-1.12322	0.152388		-1.75062	0.0200586		-0.200917	0.795115		-0.97697	0.216172		-0.353731	0.801533
ACX60_09450	ACX60_09450	-0.429524	0.556013		-0.0122553	0.988445		0.415469	0.496995		0.110098	0.900152		0.564212	0.519757
ACX60_09455	moxR	-0.0265494	0.969813		-0.213377	0.683628		-1.56574	0.00176676		0.0616714	0.927251		0.0932171	0.940205
ACX60_09460	ACX60_09460	-0.437265	0.481439		-0.367472	0.516807		-1.0739	0.0414073		0.0978615	0.898517		0.539492	0.476344
ACX60_09465	ycgL	-0.999524	0.0613406		-0.425611	0.423839		-0.893728	0.0772528		0.637281	0.233782		0.109285	0.930437
ACX60_09470	osmB	-0.412457	0.767319		3.57862	0.000136353		0.592652	0.59136		4.81467	7.38151e-06		1.09284	0.386169
ACX60_09475	ACX60_09475	-0.0453548	0.974854		-0.134362	0.916472		0.752983	0.445436		0.0564237	0.970222		-0.730551	0.64888
ACX60_09480	ACX60_09480	-1.68258	0.0492754		-3.646	0.000271614		-1.82195	0.0301535		-0.379389	0.699104		-0.728538	0.551118
ACX60_09485	rnd	0.847417	0.080223		0.683249	0.132347		0.136762	0.781668		-0.527842	0.307479		0.0447678	0.974057
ACX60_09490	recR	0.473426	0.337669		0.716006	0.0973234		-0.270837	0.556023		-0.384367	0.448034		-0.395048	0.57248
ACX60_09495	ybaB	2.01673	2.42368e-05		1.1773	0.00360616		0.562876	0.152627		0.913137	0.0330742		-0.126689	0.887845
ACX60_09500	ACX60_09500	-0.287125	0.659433		-2.09489	0.000219001		-0.758195	0.129356		0.400601	0.487924		0.149224	0.892285
ACX60_09505	metZ	-0.453278	0.284617		-0.979822	0.0100883		-1.45107	0.000668271		-0.0231639	0.96922		-0.3676	0.533096
ACX60_09510	phaC	-1.54972	0.224202		-1.21296	0.320966		1.69053	0.102487		1.60428	0.154007		-0.23206	0.931656
ACX60_09515	yafE	-0.374399	0.719003		0.0724631	0.946451		2.8874	0.000287401		0.787841	0.342636		3.97974	2.01891e-05
ACX60_09520	ACX60_09520	0.174244	0.916052		-0.971494	0.480046		2.01255	0.0641097		0.0904535	0.959939		-0.0548207	0.988651
ACX60_09530	ACX60_09530	-1.05548	0.0880392		1.24585	0.0284672		-0.575852	0.317419		2.81649	4.3679e-05		-0.155442	0.909941
ACX60_09535	ACX60_09535	1.10936	0.022632		0.155802	0.780431		-0.159205	0.763203		0.851413	0.0860328		1.36516	0.0113842
ACX60_09540	ACX60_09540	0.699416	0.138345		1.23314	0.0047304		-0.477641	0.270776		0.231833	0.667907		0.125141	0.901324
ACX60_09545	hit	0.850022	0.17027		1.41952	0.0122768		0.0208263	0.973219		0.519636	0.42247		0.476594	0.611172
ACX60_09550	porB	0.53734	0.64929		0.642107	0.525486		1.45382	0.109358		-1.09695	0.33494		-0.930958	0.515493
ACX60_09555	yidB	-0.485389	0.315223		-0.684186	0.111423		-1.06965	0.0160892		0.153383	0.780072		-0.197238	0.821026
ACX60_09565	LA2027	0.517305	0.300021		0.217828	0.668031		-0.18835	0.694682		-0.349281	0.509166		0.591882	0.345377
ACX60_09570	ybhR	-0.817082	0.452811		-1.08849	0.265691		1.8188	0.0362522		0.18633	0.884721		0.0673377	0.980696
ACX60_09575	ybhS	-2.00501	0.0189859		-1.78052	0.0289893		-0.344473	0.674774		-0.337918	0.729319		0.314143	0.840468
ACX60_09580	ybhF	-3.01013	4.71919e-06		-2.3626	4.6543e-05		-0.0837338	0.874866		-0.684552	0.19561		0.56482	0.410856
ACX60_09585	ACX60_09585	-2.58873	0.00520454		-2.0826	0.0151206		0.221272	0.792683		-0.576804	0.537371		0.879052	0.429882
ACX60_09590	pltZ	-1.30732	0.072635		-1.11804	0.106939		-0.5679	0.425102		0.419751	0.597618		-0.243762	0.868631
ACX60_09595	lpxB	1.44258	0.0684939		1.41032	0.0599402		2.36397	0.0030331		0.504759	0.585273		0.819591	0.453889
ACX60_09600	ACX60_09600	0.834289	0.0562286		4.109	4.09485e-10		1.27136	0.00333559		4.38038	1.15981e-10		1.15176	0.0174842
ACX60_09605	ACX60_09605	1.59401	0.177088		3.84229	0.000459596		1.45699	0.19793		4.24914	0.000345498		2.08421	0.104603
ACX60_09610	ACX60_09610	0.79323	0.194446		3.73379	1.03356e-07		1.93054	0.00136353		4.01793	4.97064e-08		0.879217	0.225337
ACX60_09620	ACX60_09620	0.738301	0.244283		1.14297	0.0427282		1.39785	0.0146857		-0.338689	0.631971		0.865334	0.260731
ACX60_09625	aroF	0.383596	0.490766		0.000127224	1		-0.479743	0.295401		0.146862	0.810667		0.243652	0.787881
ACX60_09635	ACX60_09635	-0.822126	0.257016		0.709721	0.277368		-0.722616	0.2689		0.0246148	0.981969		-0.456384	0.685124
ACX60_09640	cobC	-0.0338915	0.984487		0.0141252	0.994506		1.38661	0.196363		0.111033	0.946305		-1.64275	0.287865
ACX60_09645	cobT	0.681592	0.222186		0.155834	0.794051		0.217701	0.685429		-0.563208	0.327484		-0.159453	0.886618
ACX60_09650	cobU	0.717462	0.187425		0.723227	0.147396		0.6231	0.211487		-0.397498	0.512987		0.0596369	0.97125
ACX60_09655	ACX60_09655	-0.592212	0.633739		-1.54085	0.151331		0.780247	0.426169		-0.98012	0.394643		-0.651379	0.695207
ACX60_09660	mtlD	-1.43526	0.00310367		-1.07588	0.0163419		-1.67639	0.000900386		1.62352	0.00102107		-0.813251	0.156582
ACX60_09665	iucB	1.19362	0.0379698		6.18658	2.68179e-10		0.632955	0.233858		6.46574	1.15979e-10		0.765947	0.304263
ACX60_09670	ACX60_09670	0.253173	0.922288		1.17668	0.537723		3.51706	0.0256939		1.65101	0.378477		1.18934	0.655374
ACX60_09675	ACX60_09675	0.343721	0.616279		1.7118	0.00162372		0.511491	0.347825		2.41606	8.11366e-05		-0.253227	0.819886
ACX60_09685	ACX60_09685	0.757243	0.0912842		2.43217	1.31105e-06		0.883282	0.032295		2.30913	5.70929e-06		0.662332	0.235224
ACX60_09690	ACX60_09690	0.74409	0.557645		2.07982	0.0368251		2.07176	0.0405531		3.60766	0.00111565		0.726986	0.671268
ACX60_09695	ACX60_09695	-0.670717	0.796957		2.21091	0.160708		3.18175	0.040681		3.61855	0.0274489		0.816597	0.789379
ACX60_09700	asbA	0.0841477	0.923488		2.79804	1.10642e-05		1.86243	0.0023002		5.42491	9.89345e-10		0.767018	0.328938
ACX60_09705	ACX60_09705	-0.780505	0.136485		3.05651	2.30103e-07		0.292046	0.559078		6.04807	1.17262e-11		0.303961	0.717921
ACX60_09710	emrB	-2.0764	0.0256281		3.50095	1.47201e-05		1.30454	0.0753519		5.90831	1.9197e-08		0.33198	0.821026
ACX60_09715	iucD	-0.384994	0.596424		4.95706	1.03753e-08		0.316317	0.601754		7.16711	7.05304e-11		0.197137	0.880596
ACX60_09720	bfnA	-1.96916	0.00786491		4.89371	1.03356e-07		0.111508	0.878256		7.50299	4.67145e-10		-0.306748	0.820188
ACX60_09725	bfnB	1.21908	0.440343		0.196376	0.918785		2.55026	0.0500856		2.58136	0.062595		1.02769	0.632593
ACX60_09730	bfnC	-0.16557	0.851106		1.71258	0.00270138		0.435456	0.484721		3.02353	7.26969e-06		1.33953	0.0433812
ACX60_09735	bfnD	0.20076	0.74454		1.07651	0.0162265		-0.238444	0.619693		1.05275	0.0287996		0.286283	0.732047
ACX60_09740	fadE24 (bfnD)	-0.881536	0.458504		-0.219653	0.854804		1.08989	0.25304		-0.543227	0.655343		-0.714957	0.663138
ACX60_09745	fadE23 (bnfE)	-1.00331	0.104679		-0.445656	0.466856		0.419648	0.469918		0.112566	0.890715		-0.155492	0.901939
ACX60_09750	alkM	-2.1235	0.116392		-3.81071	0.0199283		2.4144	0.0242024		0.111678	0.945884		0.862997	0.616105
ACX60_09755	alkR	1.01945	0.0658996		-0.475365	0.395446		0.910661	0.0746475		-0.435205	0.479698		0.593335	0.435552
ACX60_09765	hupB	-0.609564	0.282997		-1.24455	0.0143228		-2.10601	0.000318683		-0.145348	0.834056		-1.03483	0.102506
ACX60_09770	phaI	-0.28368	0.797515		-0.816795	0.356596		0.940226	0.235415		1.26861	0.128944		0.153058	0.941753
ACX60_09775	ACX60_09775	0.413531	0.444098		0.759561	0.0926501		-1.20277	0.0112818		-0.174373	0.766891		-0.39347	0.595513
ACX60_09780	iscR	0.619003	0.370212		2.45803	0.000163756		-1.19741	0.0508568		0.951753	0.139105		0.413289	0.695207
ACX60_09785	iscS	-0.0779278	0.915178		3.04024	7.14595e-07		-0.497776	0.309387		0.564696	0.301244		0.357494	0.674263
ACX60_09790	iscU	0.184283	0.812677		3.71823	2.89662e-07		-1.15134	0.040748		0.784514	0.191037		0.52969	0.541342
ACX60_09795	iscA	0.0914127	0.911726		3.47792	7.14595e-07		-1.41596	0.0180553		0.557879	0.379839		-0.0619087	0.972682
ACX60_09800	hscB	0.675562	0.115084		1.647	0.000111189		-0.226331	0.592515		0.41158	0.362286		0.633427	0.232074
ACX60_09805	hscA	-0.093727	0.895768		1.18756	0.0101797		-0.151193	0.767549		-0.315773	0.577345		0.615675	0.347849
ACX60_09810	fdx	-0.544187	0.760275		1.7751	0.145409		0.449388	0.751943		2.49949	0.0553111		-0.871836	0.695207
ACX60_09815	cyaB	0.0830833	0.921348		-0.46835	0.450111		0.728721	0.192127		0.255128	0.724252		0.145291	0.914298
ACX60_09820	ACX60_09820	0.570551	0.315815		0.304454	0.588224		-0.139666	0.797838		0.207612	0.749245		0.681999	0.333966
ACX60_09825	mfd	-0.240692	0.576993		0.186311	0.630883		-0.55037	0.103647		0.75335	0.0402073		0.0442245	0.967251
ACX60_09835	yfeX	-0.246656	0.782927		-0.83188	0.230156		0.612993	0.353906		0.337124	0.679458		-0.0252544	0.989786
ACX60_09840	ACX60_09840	0.108663	0.858712		-0.0672185	0.897955		-0.255343	0.558479		0.7913	0.0714923		0.00299131	0.998788
ACX60_09845	rraA	-0.584458	0.213194		-1.66435	0.000287335		-2.11672	5.91215e-05		-0.173224	0.749983		-1.58581	0.00167229
ACX60_09850	yraR	-2.27046	0.00206659		-1.81094	0.00806316		-1.21235	0.0696869		0.861158	0.207065		-1.55372	0.0441315
ACX60_09855	rpsT	2.52785	0.00095311		3.03543	7.98744e-05		0.739597	0.275424		0.294524	0.737181		0.518981	0.658342
ACX60_09860	ACX60_09860	-0.164915	0.888979		0.216983	0.812641		-0.436817	0.600035		0.267396	0.790453		0.615784	0.633057
ACX60_09865	cysQ	-0.597092	0.257016		-1.13361	0.0167754		-0.862204	0.0656406		1.04995	0.0356234		-0.385107	0.622127
ACX60_09870	ACX60_09870	-1.269	0.080223		-1.43634	0.0419727		-0.244304	0.738587		1.2827	0.0624614		1.29117	0.10418
ACX60_09875	ACX60_09875	0.310899	0.68014		0.440339	0.475629		0.349155	0.566928		0.322342	0.648345		0.548481	0.533096
ACX60_09880	gsiA	-0.568277	0.159528		-1.86425	1.17051e-05		-1.30753	0.00129758		-1.93775	1.40411e-05		-0.926366	0.0350665
ACX60_09885	oppC	-1.16644	0.0470615		-2.75592	3.29795e-05		-1.3964	0.0150493		-1.80447	0.00369794		-1.3512	0.0390989
ACX60_09890	ACX60_09890	-0.157293	0.855659		-1.6955	0.00522289		-0.943467	0.10667		-0.332399	0.642064		-1.09363	0.140486
ACX60_09895	prlC	-0.936483	0.0183013		-2.3431	5.01537e-07		-1.61792	0.000176562		-2.13014	4.24942e-06		-1.50184	0.000892042
ACX60_09900	ACX60_09900	-0.760624	0.0681311		-1.53358	0.000257004		-0.319273	0.426169		-1.23809	0.00387582		-0.539217	0.322754
ACX60_09905	hbpA	-0.114262	0.872294		-1.59482	0.00142196		0.712827	0.127855		-0.821267	0.110388		0.421238	0.587927
ACX60_09910	ACX60_09910	-0.13679	0.905377		-0.481691	0.581953		2.39115	0.00265991		0.167026	0.880414		-0.0767495	0.973218
ACX60_09915	tonB	-0.233524	0.849872		0.062587	0.95722		0.852335	0.30228		-0.796266	0.419682		-0.0247328	0.993849
ACX60_09920	exbB	0.483155	0.643796		0.0854017	0.938596		1.20036	0.134293		-0.853358	0.382098		-0.842282	0.498238
ACX60_09935	speG	0.873004	0.114144		0.0479833	0.948106		0.196832	0.73178		1.30355	0.0174432		0.544213	0.476344
ACX60_09940	glcB	-2.41325	1.52704e-05		-2.20923	1.97654e-05		-3.60081	1.84473e-07		-1.08986	0.0259434		-2.14473	0.00018056
ACX60_09955	ACX60_09955	1.79253	0.532518		0	1		6.99782	0.00454438		0	1		1.27354	0.726852
ACX60_09965	ACX60_09965	0.328415	0.740891		0.768807	0.30627		1.78066	0.0149095		1.65339	0.0302162		0.125146	0.949486
ACX60_09970	ACX60_09970	0.776976	0.55333		0.436217	0.736024		3.28085	0.0034431		0.820052	0.518234		1.47536	0.298782
ACX60_09975	ACX60_09975	0.596633	0.245361		0.508237	0.288031		1.14368	0.0146908		0.868157	0.0787253		0.571885	0.387156
ACX60_09990	ACX60_09990	0.646248	0.452811		0.677761	0.374792		-0.241099	0.766052		-0.444493	0.624287		0.367177	0.797683
ACX60_10000	ACX60_10000	0.254111	0.715305		-0.444695	0.412796		-0.900914	0.0738444		0.742942	0.180062		0.149298	0.900091
ACX60_10015	ACX60_10015	-1.02749	0.490402		-0.695244	0.627346		1.45568	0.192657		0.78513	0.559171		-0.261323	0.925959
ACX60_10025	ACX60_10025	0.537907	0.726304		-1.22206	0.407887		1.03293	0.381298		0.0799242	0.966655		0.500282	0.823632
ACX60_10055	ACX60_10055	1.48606	0.286075		2.44565	0.0461579		4.00376	0.00261377		2.81912	0.0329368		0.923391	0.662487
ACX60_10095	ACX60_10095	0.464398	0.460384		-0.214049	0.733663		0.27658	0.622474		1.30937	0.0202634		0.981397	0.140616
ACX60_10105	ACX60_10105	0.303442	0.758323		-0.0531663	0.957808		0.316595	0.685429		1.06276	0.171847		0.0464972	0.984306
ACX60_10110	ACX60_10110	0.223114	0.873224		-0.386628	0.735789		0.981055	0.30469		0.167124	0.905559		-0.970732	0.507668
ACX60_10130	dnaC	0.655336	0.725244		0.966944	0.530603		3.9505	0.00445498		0.137564	0.951512		0.407018	0.892161
ACX60_10135	ACX60_10135	0.28519	0.899744		1.1161	0.475967		2.72635	0.0483632		-0.697461	0.752765		-0.164836	0.971532
ACX60_10150	cohE	-0.0404502	0.981269		0.00124833	0.999758		2.07935	0.0345149		0.958144	0.395604		0.0274497	0.993849
ACX60_10170	ACX60_10170	0.322989	0.858244		-0.680131	0.664882		0.0454859	0.976244		-0.282205	0.883021		-0.616191	0.801533
ACX60_10175	ACX60_10175	0.634642	0.556914		0.299987	0.779124		0.267421	0.788558		-0.57088	0.624413		-0.292354	0.882894
ACX60_10185	rlmD	1.19609	0.328306		0.893616	0.458048		1.98126	0.0663001		0.257309	0.878155		0.319146	0.893144
ACX60_10200	ACX60_10200	0.353569	0.637952		-0.479297	0.453375		-0.241481	0.704044		-0.876445	0.178055		-0.368121	0.734951
ACX60_10205	zapE	0.575448	0.278619		-0.330149	0.535863		0.33307	0.504857		-0.242494	0.688288		0.490092	0.494377
ACX60_10210	ACX60_10210	0.990988	0.017921		-0.030396	0.95722		0.863331	0.0275447		0.787246	0.062595		1.39068	0.00272662
ACX60_10215	ACX60_10215	0.110274	0.944222		0.543629	0.644994		2.41415	0.0184106		1.5289	0.162616		0.440882	0.83255
ACX60_10220	ACX60_10220	0.0660135	0.955634		-2.02541	0.0155572		-0.525073	0.517597		-1.07867	0.208015		-0.300492	0.851301
ACX60_10225	pyrF	0.930954	0.122171		0.710671	0.212033		1.067	0.0539232		0.562989	0.382098		-0.634897	0.445454
ACX60_10230	ACX60_10230	-0.286512	0.655625		-0.372359	0.485453		-1.15696	0.0227247		0.758848	0.150039		-0.887563	0.160667
ACX60_10235	himD	-0.0801283	0.915178		-0.0383444	0.95722		-1.56469	0.00400512		0.579567	0.301838		-0.728084	0.292825
ACX60_10240	rpsA	1.71457	0.00738291		1.69945	0.00487591		-0.22226	0.72587		0.358626	0.620417		-0.450732	0.660387
ACX60_10245	cmk	1.18541	0.0443429		1.19208	0.0299806		-0.488069	0.386415		0.754855	0.210006		0.095438	0.951309
ACX60_10250	ACX60_10250	0.282627	0.870518		0.492293	0.718634		0.273591	0.835603		-0.885051	0.554741		-1.24675	0.496309
ACX60_10255	tadA	0.880656	0.692561		1.08256	0.567089		3.88779	0.0123139		1.76613	0.324948		0.189313	0.97125
ACX60_10260	paaG	0.369668	0.513834		-0.0362056	0.956657		-0.186254	0.707049		0.0874037	0.900212		0.15981	0.880596
ACX60_10265	ung	0.0683839	0.92572		0.0771807	0.902587		-0.154933	0.773138		0.844657	0.105736		0.872517	0.165004
ACX60_10270	queD	-0.0808147	0.907909		1.02392	0.0249536		0.492755	0.285202		1.3346	0.00698262		1.00553	0.0732176
ACX60_10275	gspK	0.832052	0.0700568		-0.167263	0.745266		0.112043	0.815986		0.546845	0.254131		0.459625	0.478316
ACX60_10280	gspJ	-0.0735163	0.946836		-0.707605	0.349717		-0.0435837	0.954241		-2.08245	0.0127955		1.14477	0.210458
ACX60_10290	ACX60_10290	0.173225	0.89831		-0.826087	0.418569		0.625083	0.501718		-1.2036	0.265294		1.52201	0.181744
ACX60_10295	tetR7	0.268139	0.690081		0.427394	0.42391		-0.319148	0.546609		0.420594	0.473498		0.721388	0.295726
ACX60_10300	ycfH	-0.259097	0.716441		0.010798	0.988445		0.146644	0.795283		-0.455392	0.459011		0.775066	0.269129
ACX60_10305	pilZ	-0.270357	0.858244		-0.88048	0.442807		-0.761471	0.494327		-0.229387	0.878906		0.177643	0.947376
ACX60_10310	holB	1.17717	0.0234007		1.27189	0.0100389		1.24261	0.0139031		0.477267	0.406677		1.31334	0.0233653
ACX60_10315	kdsB	1.03338	0.0695698		1.18921	0.0259455		0.721014	0.181988		1.3368	0.0202636		0.358369	0.709972
ACX60_10320	lpxK	0.152402	0.889709		0.706015	0.349093		0.161814	0.84019		-0.754291	0.376104		0.495244	0.695207
ACX60_10325	msbA	0.623771	0.190081		1.39993	0.00151599		0.0314573	0.947559		0.063321	0.924768		-0.0357357	0.979049
ACX60_10330	exbD2	1.11537	0.315778		1.31292	0.190601		1.21043	0.230894		2.57188	0.0134425		0.576372	0.750695
ACX60_10335	exbB2	0.626157	0.729726		-0.433158	0.803418		2.51337	0.050453		-0.764656	0.684293		0.430771	0.881785
ACX60_10340	parB	0.437783	0.532518		-0.383673	0.556299		0.656468	0.255046		-0.08997	0.920047		-0.156455	0.908735
ACX60_10345	parA	0.533918	0.410087		-0.27751	0.667133		-0.0948281	0.8773		0.612109	0.327484		0.455424	0.616105
ACX60_10350	rsmG	0.626243	0.278619		0.633683	0.226198		-0.0914562	0.873987		-0.171509	0.80507		0.757975	0.281777
ACX60_10355	rmlA	0.536263	0.622848		-0.298537	0.777354		1.14052	0.181435		0.262226	0.823872		0.0883577	0.973218
ACX60_10360	ACX60_10360	0.875471	0.0586523		0.560671	0.204729		0.135712	0.777931		-0.17208	0.763668		0.39232	0.577979
ACX60_10365	lptD	0.0856037	0.893529		0.483221	0.259392		-0.339718	0.427823		-0.211786	0.687626		-0.510401	0.409279
ACX60_10370	surA	-0.0154921	0.982182		0.220701	0.639609		-0.728589	0.0765479		-0.229264	0.656151		-0.485432	0.426408
ACX60_10375	fba	1.31124	0.0474457		1.12757	0.0677143		-0.25054	0.701745		-0.182656	0.827992		0.113369	0.94597
ACX60_10380	ACX60_10380	0.759268	0.366681		2.03002	0.00560042		-0.33822	0.685429		-1.23724	0.155851		0.499408	0.695207
ACX60_10385	pgk	3.33315	3.98056e-06		2.75124	1.72422e-05		1.51559	0.00784739		-0.631526	0.311355		0.00873725	0.995311
ACX60_10390	ACX60_10390	0.125241	0.87646		-0.0972055	0.888472		-0.788199	0.174932		0.527769	0.395486		-0.155404	0.901324
ACX60_10395	maf	0.235916	0.851106		-0.822401	0.38882		-0.0423389	0.965241		-0.489833	0.649214		0.466833	0.767783
ACX60_10400	ycfD	0.677267	0.478879		0.319097	0.736024		1.09661	0.167863		-0.507836	0.61616		0.70536	0.578796
ACX60_10405	ACX60_10405	-0.761179	0.35895		-1.24556	0.0949343		-0.538343	0.479925		-2.05119	0.0134201		-2.04158	0.0204817
ACX60_10410	bigR	2.62661	0.0013484		3.32933	6.88996e-05		-0.182335	0.817245		0.358898	0.69488		-1.37904	0.144335
ACX60_10415	sstT	2.02073	0.000238631		1.21191	0.0130745		1.21516	0.0139275		-0.598655	0.294308		0.259103	0.787881
ACX60_10420	ACX60_10420	1.4086	0.0292456		1.06212	0.0843069		0.707297	0.24954		0.765178	0.262904		0.819249	0.340341
ACX60_10425	yaiL	1.21241	0.144668		0.53743	0.532175		0.912474	0.241202		0.310283	0.761576		-0.0552267	0.982766
ACX60_10430	ACX60_10430	0.280696	0.555421		-0.19643	0.657013		-0.0913151	0.829429		0.810061	0.0467932		0.77737	0.100471
ACX60_10435	maoC	0.911089	0.46837		0.116104	0.93707		0.734077	0.512939		-0.129811	0.936131		0.631666	0.741774
ACX60_10440	ACX60_10440	-0.293118	0.768776		-1.48298	0.0537571		-0.18485	0.816681		-0.139775	0.897744		0.735433	0.496309
ACX60_10445	gcvH	-0.123016	0.895915		-1.76113	0.00784483		-1.05667	0.0997383		-0.742969	0.291366		-1.36146	0.0746128
ACX60_10450	cobB	0.945079	0.0612922		0.27218	0.618754		-0.383753	0.462205		1.27262	0.0127955		-1.14436	0.0504723
ACX60_10455	putP	0.113887	0.911087		-0.772786	0.291752		0.489247	0.491985		-1.00628	0.19561		-0.107072	0.955976
ACX60_10465	putA	-3.38632	2.02457e-06		-3.61613	2.30103e-07		-1.898	0.00108518		-0.623659	0.284624		-1.31653	0.0363945
ACX60_10470	ACX60_10470	-0.614468	0.339856		-1.19582	0.0399357		-1.49832	0.0153164		-0.4644	0.484709		-0.503221	0.57679
ACX60_10475	trmA	1.13086	0.142682		0.83546	0.253953		0.953415	0.183799		-0.779316	0.364789		0.297428	0.840973
ACX60_10485	yigE	-0.767139	0.496626		1.39722	0.112582		1.88967	0.0323246		0.761396	0.459011		0.291581	0.882894
ACX60_10490	pspA	0.272985	0.707681		0.716399	0.18497		0.457899	0.402862		1.1975	0.0374917		0.854806	0.233757
ACX60_10495	yceI	-1.831	0.0002584		0.527122	0.238434		-2.58423	6.94319e-06		0.98731	0.036222		-0.77152	0.181202
ACX60_10500	XK27_07670	-0.496575	0.65964		-0.0948179	0.935595		0.646295	0.469595		1.18288	0.193776		-0.172472	0.939731
ACX60_10505	tkt	1.18617	0.0334526		0.817112	0.118177		-0.284016	0.604414		0.0877232	0.911234		0.304146	0.760039
ACX60_10510	metK	2.11361	0.000875987		1.19645	0.0362172		0.162811	0.792885		0.815899	0.191023		0.668284	0.424097
ACX60_10515	ACX60_10515	-0.401476	0.815983		-1.93694	0.196361		0.789095	0.53316		2.26104	0.0641545		0.213711	0.94346
ACX60_10520	ACX60_10520	2.45647	0.0946099		1.8797	0.19435		2.91678	0.0323246		4.15561	0.00443652		2.12442	0.232551
ACX60_10525	fxsA	1.01547	0.0890177		0.653295	0.251588		-0.294014	0.622462		1.85862	0.00235976		0.713501	0.371231
ACX60_10530	bla	-0.333546	0.562403		-0.877241	0.0639104		-0.767205	0.102558		0.14329	0.817803		-0.448766	0.533096
ACX60_10540	ACX60_10540	-0.6567	0.690613		0.0477893	0.978849		1.43512	0.22617		0.0383119	0.984456		-0.389184	0.882894
ACX60_10545	ruvC	0.351987	0.6961		1.04486	0.119931		0.888955	0.187324		0.94167	0.198502		0.573402	0.595523
ACX60_10550	nnrD	-0.307531	0.707843		-0.463216	0.491365		0.974885	0.0999922		-0.0790689	0.930953		0.040521	0.983868
ACX60_10555	queG	1.38283	0.0235626		1.47382	0.011385		1.58015	0.00891511		0.620874	0.356041		0.258742	0.829683
ACX60_10560	bioB	0.710521	0.289346		-0.603212	0.340293		-0.386508	0.537307		-0.807174	0.2249		0.725614	0.407649
ACX60_10565	ACX60_10565	0.597677	0.751649		5.90478	1.34039e-05		3.12177	0.0141758		5.78243	3.74885e-05		2.52442	0.0782062
ACX60_10570	ACX60_10570	1.26444	0.13207		9.67467	2.68179e-10		3.8893	4.46173e-05		10.7596	7.05304e-11		5.98968	1.46516e-06
ACX60_10575	ACX60_10575	2.92892	0.000166028		1.35792	0.0512462		2.27247	0.00217443		-0.31684	0.747195		-1.38618	0.149422
ACX60_10580	yehC	1.81492	0.105009		-0.49564	0.730551		2.77487	0.00974725		-1.34698	0.372437		-1.61514	0.31654
ACX60_10585	mrkC	1.63646	0.0267931		-0.61222	0.454363		2.60759	0.00083481		-1.50446	0.0815213		-0.188375	0.911755
ACX60_10590	ACX60_10590	1.67995	0.00142553		-0.192487	0.742595		0.689176	0.158025		-0.00131451	0.999103		-0.627784	0.374676
ACX60_10600	ACX60_10600	0.868578	0.602464		0.782315	0.618754		3.99322	0.00330373		0.649728	0.713735		0.710892	0.773273
ACX60_10605	yyaM	-1.10447	0.0834092		0.453549	0.474118		-4.12593	1.7755e-06		2.70496	0.000111032		-3.01223	0.000105078
ACX60_10610	ACX60_10610	-1.59818	0.0184687		-0.617802	0.347944		-2.21069	0.00173291		2.38032	0.000857023		-1.90714	0.0119444
ACX60_10615	fcy21	-1.24248	0.258561		-1.84894	0.0805911		1.2622	0.177532		0.245343	0.852872		-1.85842	0.136324
ACX60_10620	ACX60_10620	0.151134	0.906565		-1.31576	0.174749		0.95889	0.267209		-0.0402652	0.976744		0.193545	0.927414
ACX60_10625	ACX60_10625	-0.118209	0.932886		-0.799211	0.461271		1.49233	0.109188		-0.809601	0.485972		-0.659935	0.693826
ACX60_10630	ACX60_10630	0.542188	0.735249		-1.54102	0.318714		4.02045	0.00158986		0.61013	0.685806		1.37684	0.399111
ACX60_10640	ACX60_10640	-1.34209	0.0863623		-1.50792	0.0439535		-0.0345566	0.965241		-0.828606	0.30722		1.6471	0.0491358
ACX60_10645	ACX60_10645	-2.33579	8.5013e-05		-5.45748	2.7103e-09		-2.87502	1.41606e-05		-2.50565	4.3679e-05		-1.28418	0.0311357
ACX60_10650	plsC2	2.24069	0.0069808		1.71243	0.0287835		2.34136	0.0045534		-1.3487	0.197611		-0.602282	0.666244
ACX60_10655	yebC	1.42539	0.0171331		1.00422	0.0756204		0.0675767	0.914857		-0.400684	0.570317		-0.18207	0.885082
ACX60_10660	ACX60_10660	-0.0904796	0.930097		-0.471277	0.553072		0.539874	0.461026		0.547144	0.502282		0.563063	0.620825
ACX60_10665	ropAch1	-0.31124	0.869224		0.513674	0.726769		2.93638	0.0154588		1.5852	0.229375		0.775008	0.714274
ACX60_10670	gltL	-3.08959	0.000240385		-3.10478	0.000187348		-1.20054	0.085431		-1.30079	0.0788792		-1.60569	0.0484996
ACX60_10675	gltK	-3.78582	4.0254e-05		-4.00363	1.76295e-05		-1.90534	0.0109551		-1.12182	0.127928		-1.53709	0.0609851
ACX60_10680	gltJ	-2.85062	5.27348e-05		-5.60018	7.08025e-08		-1.90378	0.00308753		-1.81261	0.00443652		-0.608345	0.457032
ACX60_10685	gltI	-3.23352	6.12366e-07		-3.56541	3.9774e-08		-2.48828	1.6503e-05		0.0676058	0.924593		-0.542925	0.423535
ACX60_10690	ACX60_10690	-0.807206	0.119529		-0.982166	0.044382		-0.159125	0.7634		0.171662	0.779165		1.21574	0.0274362
ACX60_10695	ACX60_10695	-1.78859	0.0155596		-1.38286	0.0472157		2.12324	0.00190582		-0.43363	0.589363		2.36411	0.00165999
ACX60_10700	ACX60_10700	-1.43601	0.179606		-0.273486	0.806472		2.00366	0.0248956		-0.778836	0.484457		1.83234	0.0915191
ACX60_10705	ntaA_1	-1.92382	0.284605		-1.47102	0.395446		3.27683	0.0125673		0.123559	0.952701		2.43568	0.123251
ACX60_10710	metQ3	-1.80135	0.197463		-2.27479	0.0978345		0.848524	0.485498		-3.30918	0.0410643		0.386838	0.880634
ACX60_10715	metQ3	-1.909	0.0690897		-5.25364	0.000408321		0.362381	0.715126		-1.62304	0.125608		0.369484	0.845736
ACX60_10720	metN	-0.411697	0.622589		-0.0721652	0.935442		-0.113037	0.876453		-1.42147	0.0540371		0.283277	0.831216
ACX60_10725	metI	0.127863	0.896432		0.674385	0.309193		-0.151597	0.833427		-0.445449	0.574444		0.222591	0.880332
ACX60_10730	ychF	2.64185	0.000848065		2.68713	0.000400407		1.81374	0.0134431		-0.575465	0.540343		0.0242466	0.992682
ACX60_10735	ACX60_10735	0.190283	0.92572		1.29934	0.345722		3.1456	0.0173055		1.55272	0.282367		0.684996	0.784516
ACX60_10740	crp_1	-0.604004	0.592222		-0.740804	0.45399		1.02013	0.242758		-0.566811	0.604757		0.267553	0.887845
ACX60_10745	ACX60_10745	-0.780747	0.280244		4.79908	1.38487e-07		-1.17304	0.0638968		6.14738	6.9837e-09		0.0591665	0.974797
ACX60_10750	ACX60_10750	2.72835	2.11838e-05		2.29034	8.05173e-05		0.539669	0.311904		0.854642	0.135028		0.297625	0.768927
ACX60_10755	ygaZ	0.616058	0.366681		0.253912	0.716902		0.501609	0.41447		-0.544285	0.447793		0.563072	0.542534
ACX60_10765	ACX60_10765	-0.298286	0.604926		-2.8125	8.95974e-07		-2.29368	3.73399e-05		-0.665647	0.176084		-1.17296	0.0302263
ACX60_10770	purT	-0.530244	0.242062		-1.00794	0.0130945		-1.60007	0.000462059		0.249538	0.612041		-0.139331	0.880634
ACX60_10775	glnD	-0.856656	0.0401219		-0.918958	0.0179948		-1.47048	0.000702728		-0.325093	0.475742		-0.411679	0.489517
ACX60_10780	dapC	1.17114	0.0540083		-0.0525198	0.947828		-0.798294	0.168139		-0.473581	0.482922		-0.439404	0.655374
ACX60_10785	rhtC_2	0.447295	0.776565		-0.364674	0.80632		1.93719	0.0900511		-1.6369	0.284834		-0.205985	0.947376
ACX60_10790	msmR	-1.90527	0.0208175		-1.82444	0.0214099		-1.33691	0.0885947		0.488163	0.580532		-0.373365	0.797683
ACX60_10795	btuE	-1.81915	0.000196814		-1.37714	0.00179266		-3.2008	5.63629e-07		-0.61924	0.182791		-1.26899	0.0121375
ACX60_10800	msrB	-1.97408	0.000112648		-1.69181	0.000315858		-2.83348	2.57879e-06		-0.467142	0.346241		-0.897382	0.101441
ACX60_10805	alaA	-0.0932566	0.890455		0.229157	0.650884		-0.982199	0.0274794		0.673518	0.161631		0.215637	0.815347
ACX60_10810	gltP	0.646765	0.392736		-0.25231	0.738008		2.69481	0.000346954		2.5535	0.000625412		-0.848138	0.357725
ACX60_10815	ansB	1.54071	0.00111798		-0.357726	0.437258		1.509	0.00129758		0.290865	0.577016		0.0241569	0.987979
ACX60_10820	dnaE	0.715459	0.158834		0.69511	0.134745		0.665037	0.145252		0.139539	0.823872		0.8116	0.18039
ACX60_10825	trmJ	0.451897	0.557645		0.0270844	0.97653		-0.248075	0.716361		-0.0713295	0.93838		0.00382746	0.998788
ACX60_10830	cysE	0.459454	0.595581		-0.219429	0.788099		-0.527468	0.461837		-1.4144	0.06318		0.464261	0.704178
ACX60_10835	ACX60_10835	0.251623	0.751261		0.220557	0.742595		-1.53748	0.0097507		-0.849972	0.176889		-0.913588	0.242817
ACX60_10840	ACX60_10840	0.349186	0.692826		0.550099	0.437806		0.804719	0.222318		-1.01828	0.174785		-0.00114401	0.999734
ACX60_10845	ahpF	0.50919	0.458566		4.2048	1.03356e-07		3.75813	2.42509e-06		0.548603	0.40296		2.65221	0.000256072
ACX60_10850	ACX60_10850	0.387742	0.843061		3.97566	0.00114743		3.32961	0.00690712		1.01485	0.502455		4.66636	0.00113777
ACX60_10855	ACX60_10855	-0.362479	0.869224		4.29439	0.000545005		4.91739	0.000296827		1.30557	0.394643		5.32196	0.000319359
ACX60_10860	ACX60_10860	-0.6052	0.496834		-2.07583	0.0125391		0.170975	0.832768		1.3399	0.0787253		0.095186	0.966532
ACX60_10865	arsB	1.79364	0.229509		0.677987	0.696938		5.02692	0.000692223		1.58709	0.30627		4.0433	0.00835891
ACX60_10870	arsR	1.19076	0.480416		1.68947	0.237192		4.25455	0.00192547		1.97154	0.173299		5.26324	0.000638604
ACX60_10875	arsC	1.51818	0.359169		2.42529	0.0907544		4.39249	0.00310881		1.54402	0.35669		3.62621	0.0252033
ACX60_10885	nfdA	-0.839642	0.104679		-0.923112	0.0527197		-0.708598	0.132617		0.233024	0.69743		-0.416582	0.592381
ACX60_10890	ycaC	-2.39449	0.00184503		-2.24571	0.00208037		-2.00596	0.00706592		-1.91766	0.0109053		-1.93823	0.0169717
ACX60_10895	ACX60_10895	-0.598676	0.665739		-1.63328	0.164854		1.35705	0.185182		0.326195	0.81237		0.620291	0.741774
ACX60_10900	ACX60_10900	0.410088	0.35897		0.450223	0.259079		0.409278	0.295494		1.36209	0.00139803		1.27038	0.00538396
ACX60_10905	pucI	1.9664	0.0149112		2.47227	0.00163118		2.16947	0.0066831		0.0313807	0.981549		0.0742454	0.974627
ACX60_10915	tauD	-0.262175	0.68014		-0.206209	0.710443		0.0106631	0.983448		-0.708891	0.177493		2.36056	0.000105078
ACX60_10920	tauC	-1.00582	0.0844951		-1.22658	0.0269043		0.971533	0.060762		-1.10183	0.0632018		2.91452	2.69597e-05
ACX60_10925	tauB	-1.42551	0.00296505		-0.493953	0.275788		0.843568	0.050453		-1.81029	0.000351893		2.15617	0.000105854
ACX60_10930	tauA	-1.34654	0.0069561		-1.06785	0.0209179		1.5783	0.00169017		-1.72644	0.000917542		2.3895	6.44722e-05
ACX60_10935	ACX60_10935	0.342229	0.671999		-0.397904	0.575446		1.39792	0.0228189		-1.27621	0.0749434		0.797845	0.351833
ACX60_10940	ACX60_10940	-0.411058	0.848798		-0.0790781	0.970027		4.39303	0.00186317		0.342895	0.86674		0.579165	0.82842
ACX60_10945	ACX60_10945	-0.766174	0.572128		-1.59626	0.196361		2.81839	0.00770937		-0.271113	0.86025		1.64597	0.212861
ACX60_10950	ACX60_10950	-0.839041	0.331998		-1.61573	0.044327		0.231253	0.778556		-1.36395	0.103784		1.0636	0.28857
ACX60_10955	ACX60_10955	-0.495861	0.513138		-3.18833	4.18429e-05		-1.35028	0.03446		-2.178	0.00249433		-0.927601	0.275049
ACX60_10960	cioA	-0.763132	0.162825		-0.837774	0.0979935		-0.252967	0.632		-0.0694738	0.9261		-0.314834	0.726852
ACX60_10965	cioB	-0.581721	0.351382		-0.327837	0.592115		-0.273787	0.640414		0.690444	0.239903		-1.06587	0.115415
ACX60_10975	ydcR	-0.104613	0.926543		-0.306106	0.738232		0.621394	0.433657		-0.0282925	0.982741		0.779991	0.496309
ACX60_10980	mdcR	-0.862673	0.550553		-1.86071	0.15148		0.742695	0.532797		-0.768238	0.588387		-0.460482	0.845736
ACX60_11000	mdcG	0.140318	0.904057		0.0644638	0.953148		0.00169822	0.998351		-0.375891	0.707195		-0.0271418	0.991679
ACX60_11005	mdcE	-0.868607	0.397506		0.0137164	0.992232		0.562398	0.532673		-0.122255	0.92596		0.110745	0.965739
ACX60_11010	mdcD	-1.60752	0.0392767		-0.238106	0.77362		0.692935	0.313229		-0.22203	0.811683		-0.273167	0.845736
ACX60_11020	mdcB	-0.0947152	0.968434		-1.77053	0.392021		2.94216	0.024011		-1.03171	0.626965		0.423499	0.884887
ACX60_11025	mdcA	0.120094	0.93224		0.249112	0.83609		3.37473	0.000530578		-0.218619	0.884483		0.693445	0.639515
ACX60_11030	gcvA	0.44067	0.740502		0.288484	0.806472		1.20645	0.214797		-0.0859316	0.95508		0.391589	0.845736
ACX60_11035	ACX60_11035	2.29782	0.00240553		2.33081	0.00123633		2.00182	0.00618542		-0.309503	0.745576		0.905251	0.357725
ACX60_11040	ACX60_11040	0.677912	0.478157		0.44864	0.623365		1.76299	0.0262465		0.858484	0.342636		0.255121	0.884887
ACX60_11045	ACX60_11045	-0.116987	0.953057		-0.498281	0.75654		1.36616	0.290023		-0.64821	0.709551		-1.15018	0.585514
ACX60_11055	ACX60_11055	-1.86716	0.150873		-1.29405	0.294508		1.69107	0.112326		-1.12297	0.401967		0.441504	0.84234
ACX60_11060	ywbG	1.21865	0.426674		4.11674	0.00174517		3.75268	0.00511433		1.80913	0.197885		1.86186	0.275049
ACX60_11065	cidA	0.80153	0.622598		2.73864	0.0236259		2.80073	0.0239977		3.83748	0.00389963		1.83671	0.25396
ACX60_11070	ywbI	-0.341627	0.814366		-0.567072	0.642232		1.4701	0.142006		0.726719	0.547556		0.230448	0.927002
ACX60_11075	yfcF	-1.76324	0.00209683		-0.407181	0.464867		-2.39543	0.000115294		0.767181	0.173249		-1.29156	0.0390989
ACX60_11080	yghU	-1.22429	0.0069808		0.189926	0.692537		-1.86186	0.000223672		0.328127	0.50253		-1.70478	0.000857497
ACX60_11085	ACX60_11085	-0.757976	0.248025		-1.14544	0.0563553		-0.466836	0.445436		-0.631213	0.343335		0.314	0.779205
ACX60_11095	pspE	-1.54696	0.169894		0.553569	0.595885		2.4675	0.00877005		-0.672662	0.579691		1.57504	0.176001
ACX60_11100	srpH	-2.25777	0.227503		-2.5306	0.196361		3.33434	0.0115834		-1.31641	0.486983		1.85988	0.278629
ACX60_11105	srpI	-0.917616	0.387149		-2.12536	0.0365392		1.04569	0.233577		-1.77772	0.0913902		-0.00289694	0.999015
ACX60_11110	sufS	-0.643877	0.718421		-1.1837	0.435347		2.63392	0.0333007		-0.588423	0.732955		-0.0173264	0.99601
ACX60_11125	cjaA	-1.42582	0.0429733		-1.9803	0.00446405		-0.238213	0.735552		-2.67072	0.00076449		0.0486812	0.980971
ACX60_11130	cjaA	-0.880424	0.279988		-1.59539	0.0363548		0.211521	0.785442		-3.88283	0.000193606		0.880486	0.383448
ACX60_11135	glnQ	-0.791391	0.230632		-1.04157	0.0887951		1.34609	0.0204568		-0.258007	0.734632		2.43739	0.000562829
ACX60_11140	glnP7	-1.71607	0.0479174		-1.17163	0.153827		1.47335	0.04436		-3.97775	0.000708473		2.71096	0.00219859
ACX60_11145	papP	-1.60208	0.110377		-1.20432	0.20548		1.36649	0.0924388		-2.00651	0.062615		3.1737	0.00149895
ACX60_11150	yjdJ	-1.31588	0.0356868		-0.945275	0.109416		-2.08866	0.0025893		1.20935	0.0467932		-1.42705	0.0398702
ACX60_11155	ACX60_11155	1.1524	0.290346		0.639322	0.567209		2.11238	0.0315178		1.31634	0.222931		0.367844	0.865629
ACX60_11160	ACX60_11160	-0.481025	0.792097		-1.59938	0.315429		3.72551	0.00571615		0.0466981	0.983555		-0.322512	0.917464
ACX60_11170	lrp	1.89	0.501732		1.958	0.468109		6.23206	0.00333559		3.17898	0.178293		1.61073	0.668754
ACX60_11175	ACX60_11175	-0.0164949	0.981858		-0.644756	0.150447		0.59323	0.166897		-0.753467	0.1165		1.06319	0.0375992
ACX60_11180	umuD	0.524897	0.390136		0.777329	0.137334		-0.351353	0.516575		0.429842	0.481297		-0.491914	0.55699
ACX60_11185	ACX60_11185	0.692541	0.350795		1.80571	0.00522543		-0.0707095	0.925895		1.96195	0.00479027		-0.123148	0.94346
ACX60_11190	ACX60_11190	-1.49102	0.335619		-0.618053	0.688538		2.82389	0.0163116		2.64378	0.0322898		0.254467	0.931714
ACX60_11195	ACX60_11195	-0.764734	0.58058		4.25473	6.24992e-05		1.08102	0.296643		4.68244	4.3679e-05		1.2113	0.368776
ACX60_11200	ACX60_11200	-4.26655	0.000192158		-0.0594021	0.957561		-0.602397	0.481814		0.367342	0.713621		-0.346643	0.831216
ACX60_11205	katE	-2.65286	1.20946e-05		-2.31666	2.79512e-05		-2.78853	8.81073e-06		-0.0693729	0.92596		-2.01726	0.000722066
ACX60_11210	ACX60_11210	-3.33513	6.57854e-05		-1.55776	0.0196601		-1.54906	0.0232676		1.32494	0.057049		0.223983	0.880596
ACX60_11215	cinA	-3.72639	0.0684939		-1.94434	0.266727		1.21006	0.41002		2.54734	0.0907151		-0.1379	0.973935
ACX60_11220	ACX60_11220	-1.92692	0.051337		0.532022	0.590801		-3.08765	0.00360532		5.37046	1.13226e-05		-0.207726	0.926405
ACX60_11225	ACX60_11225	-3.22252	0.0430943		-0.149915	0.924798		-1.23463	0.381298		4.34887	0.00127329		0.387007	0.880596
ACX60_11230	ACX60_11230	0.449011	0.64929		-1.13686	0.163223		-1.00477	0.216746		-0.947066	0.286803		-0.867162	0.444333
ACX60_11235	ACX60_11235	-1.53532	0.152542		-2.63604	0.015593		-1.02078	0.310672		-0.422531	0.729319		-0.876796	0.55971
ACX60_11240	ACX60_11240	-0.903094	0.520022		1.36019	0.196806		1.21074	0.267736		3.3201	0.00317993		0.429435	0.840973
ACX60_11245	ACX60_11245	2.81049	0.00197895		1.37376	0.106939		1.3287	0.119387		-1.41269	0.207232		-1.0535	0.420051
ACX60_11250	ACX60_11250	-0.927017	0.342682		0.710233	0.418439		1.06962	0.19617		-1.81811	0.0688503		-1.24984	0.281777
ACX60_11255	ACX60_11255	-0.37967	0.647064		0.044791	0.95911		1.0675	0.0865606		0.560795	0.441075		0.0938145	0.960517
ACX60_11260	ropAch1	-2.81109	0.00439522		-4.63765	0.000169523		0.678111	0.420618		-2.17585	0.025106		-0.855149	0.490479
ACX60_11265	cmoA	-2.75596	0.0705824		-4.19263	0.0218221		1.90222	0.0998969		-1.01114	0.50253		-1.72941	0.314351
ACX60_11270	acsf	-3.095	0.000273414		-3.8629	2.17687e-05		0.312658	0.671082		-0.995826	0.19561		-1.63531	0.056154
ACX60_11275	ACX60_11275	-1.64549	0.0178875		-2.28912	0.000920689		-0.305929	0.6491		-0.114331	0.903455		-1.19905	0.1454
ACX60_11280	ivd	-3.43343	0.000101246		-4.35726	3.8676e-06		-0.330622	0.656569		-1.2764	0.0980791		-0.933746	0.357725
ACX60_11285	mccB	-4.18579	9.55136e-06		-4.59893	1.30214e-06		-0.965175	0.164779		-1.85899	0.0156556		-2.19094	0.0103766
ACX60_11290	liuC	-3.96786	4.60248e-05		-3.91405	3.24626e-05		-0.205889	0.794688		-1.89341	0.0203661		-2.03126	0.0232537
ACX60_11295	mccA	-4.27656	1.52515e-05		-4.26657	7.24005e-06		-0.476775	0.529672		-2.29473	0.005178		-2.37735	0.00781598
ACX60_11300	yngG	-4.33827	1.27841e-06		-3.66067	2.9037e-06		-1.98675	0.00275907		-1.8971	0.00420586		-3.43994	2.69597e-05
ACX60_11305	ACX60_11305	-0.847984	0.442175		-1.61821	0.106198		1.04719	0.241259		-0.632448	0.574444		-0.500873	0.768192
ACX60_11310	ACX60_11310	-3.27047	1.34277e-05		-1.87459	0.00209288		0.479892	0.420618		1.27917	0.0419906		1.00183	0.195449
ACX60_11315	ACX60_11315	-2.66177	0.00381595		-2.22599	0.0102763		0.131933	0.876453		-0.416604	0.664933		-0.708347	0.551673
ACX60_11320	ACX60_11320	-1.06882	0.399596		-0.602821	0.624151		1.61362	0.107741		0.447886	0.734632		0.796852	0.630055
ACX60_11325	phnX	-0.990261	0.54605		0.0190036	0.99245		1.08681	0.402862		-1.51463	0.343945		-3.13698	0.077417
ACX60_11330	phnW	-0.054499	0.968118		0.363467	0.694721		0.755533	0.360237		0.719457	0.435462		-0.959149	0.418861
ACX60_11350	HA62_21480	0.978691	0.284617		1.7579	0.0305838		1.84077	0.0259386		-1.50581	0.161683		0.550677	0.704178
ACX60_11355	phnR	-0.0683314	0.929225		-0.602881	0.263447		-0.505248	0.344382		-0.210869	0.752765		0.300502	0.754928
ACX60_11360	alr	-1.64497	0.00244698		-1.56884	0.00216548		-2.05355	0.000353495		-2.03497	0.000355265		-2.31397	0.000212835
ACX60_11365	pobA	-0.650901	0.475385		0.668039	0.377552		1.5636	0.0269734		5.40491	4.1863e-08		0.403555	0.758346
ACX60_11370	pobR	1.33311	0.0293632		1.17295	0.0424571		0.473708	0.447484		1.47665	0.017775		-0.167126	0.901939
ACX60_11375	azoR	0.243612	0.77786		1.58049	0.0114629		1.89956	0.00375703		-1.67981	0.0279857		1.69869	0.0211417
ACX60_11380	ACX60_11380	0.305177	0.858244		-1.29344	0.3612		2.00953	0.0734667		1.57156	0.202626		-0.223232	0.941753
ACX60_11390	srpA	-1.36432	0.00112461		-2.01501	6.93619e-06		-1.90373	4.43064e-05		-0.490991	0.2433		-1.14611	0.011105
ACX60_11395	ACX60_11395	-1.36315	0.0160025		-0.690063	0.196361		-1.08745	0.0451634		1.73016	0.00200158		-0.575358	0.450365
ACX60_11400	ACX60_11400	-0.372817	0.856153		-4.55373	0.0659537		3.24773	0.0118173		0.522224	0.763951		1.34349	0.459416
ACX60_11405	ACX60_11405	0.803606	0.459761		-0.364501	0.750421		2.39168	0.0102487		-1.77545	0.129316		0.506527	0.767783
ACX60_11410	ACX60_11410	-1.12206	0.278619		-4.7682	0.000471846		0.2277	0.819397		-2.33592	0.0328423		-0.114371	0.967251
ACX60_11415	ACX60_11415	-1.27007	0.163789		-2.64608	0.00519805		-1.40788	0.1003		-1.05038	0.255727		0.515135	0.724805
ACX60_11420	ACX60_11420	-2.80563	0.0183942		-1.86093	0.0897879		0.970925	0.268531		2.83705	0.00163853		-0.523128	0.743558
ACX60_11425	paaY	-1.79497	0.0106461		-0.991519	0.128921		-0.781048	0.237527		1.29586	0.0390758		-1.83328	0.0139324
ACX60_11430	paaX	-1.38264	0.00784324		-0.908838	0.0639052		0.210679	0.676619		1.40047	0.00482636		-0.175265	0.865629
ACX60_11435	paaK	-3.82725	4.40664e-06		-3.66547	3.66322e-06		-1.52759	0.0155235		2.22511	0.00100713		-2.04156	0.00515657
ACX60_11440	pcaF	-5.55569	3.77776e-06		-3.09993	0.000269514		-0.782168	0.271699		2.37961	0.0015069		-2.34253	0.00538396
ACX60_11445	paaH	-5.58976	1.75967e-05		-5.19981	2.82905e-05		-0.636	0.44846		2.25191	0.00791792		-3.14968	0.0018958
ACX60_11450	paaG	-6.21735	7.45985e-06		-5.66558	1.57584e-05		-0.956512	0.211696		2.37383	0.00177204		-3.1068	0.000930379
ACX60_11455	paaF	-6.82942	0.00267102		-6.82942	0.00466926		0.831179	0.420508		3.89772	0.000355127		-1.71799	0.212861
ACX60_11460	paaE	-4.65665	0.000215918		-4.4069	0.00035946		0.113214	0.902722		2.9841	0.00125185		-3.09606	0.00440069
ACX60_11465	paaD	-8.36847	1.52515e-05		-4.69877	0.000189792		-0.175068	0.839386		2.55712	0.00162398		-2.5912	0.00714515
ACX60_11470	paaC	-5.40223	2.32398e-06		-4.98734	2.06132e-06		-0.755039	0.306332		2.51733	0.00223638		-1.79167	0.0466544
ACX60_11475	paaB	-5.70845	3.27622e-07		-4.33856	1.42986e-06		-1.94301	0.00433556		2.21059	0.000736236		-2.31188	0.00152242
ACX60_11480	paaA	-3.87585	0.0003033		-3.83163	0.000178919		0.305051	0.745387		3.61758	0.000625412		-0.838187	0.547126
ACX60_11485	paaN	-5.32908	4.75056e-07		-4.2759	1.31105e-06		-1.232	0.0589977		2.66482	0.000484517		-1.39681	0.0897704
ACX60_11490	sdaA	-1.08885	0.0319658		-0.67444	0.160708		0.344656	0.477897		0.897358	0.0709238		0.997448	0.0778555
[truncated: 1,295 more rows]

## Sheet: Supplementary Table 6
Table S6. Bacterial genomes in the Genome Taxonomy Database (GTDB) used for analysis of distribution of DksA and RpoS in Gammaproteobacteria
Gene	genome	sequence id	percent identity (%)	querry coverage (%)	sequence length	querry start	querry end	sequencestart	sequence end	evalue	bitscore	domain	phyla	class	order	family	genus	species
dksA	RS_GCF_900078745.1	NZ_FKII01000049.1_164	47.967	69	156	56	178	34	155	2.98e-35	117	d__Bacteria	p__Proteobacteria	c__Gammaproteobacteria	o__Burkholderiales	2013Ark19i	g__2013Ark19i	s__2013Ark19i sp900078745
dksA	GB_GCA_002897735.1	BDTW01000008.1_75	61.006	88	233	23	178	73	231	1.04e-69	207	d__Bacteria	p__Proteobacteria	c__Gammaproteobacteria	o__21-64-14	21-64-14	g__BMS3Abin12	s__BMS3Abin12 sp002897735
dksA	GB_GCA_002255365.1	NCBI01000014.1_26	65.833	67	122	59	178	1	120	3.6e-57	172	d__Bacteria	p__Proteobacteria	c__Gammaproteobacteria	o__21-64-14	21-64-14	g__21-64-14	s__21-64-14 sp002255365
dksA	RS_GCF_003333315.1	NZ_PSYR01000002.1_934	62.121	74	147	44	175	13	144	3.15e-60	181	d__Bacteria	p__Proteobacteria	c__Gammaproteobacteria	o__Acidiferrobacterales	Acidiferrobacteraceae	g__Acidiferrobacter	s__Acidiferrobacter thiooxydans
dksA	RS_GCF_001975725.1	NZ_CP019434.1_725	69.231	73	150	46	175	18	147	9.31e-65	192	d__Bacteria	p__Proteobacteria	c__Gammaproteobacteria	o__Ectothiorhodospirales	Acidihalobacteraceae	g__Acidihalobacter_A	s__Acidihalobacter_A ferrooxidans
dksA	RS_GCF_001753245.1	NZ_CP017415.1_1656	63.077	73	150	46	175	18	147	5.65e-59	178	d__Bacteria	p__Proteobacteria	c__Gammaproteobacteria	o__Ectothiorhodospirales	Acidihalobacteraceae	g__Acidihalobacter	s__Acidihalobacter prosperus_A
dksA	RS_GCF_000175575.2	NZ_CP005986.1_1394	58.621	80	154	34	175	5	149	1.34e-58	177	d__Bacteria	p__Proteobacteria	c__Gammaproteobacteria	o__Acidithiobacillales	Acidithiobacillaceae	g__Acidithiobacillus_A	s__Acidithiobacillus_A caldus
dksA	RS_GCF_009662475.1	NZ_CP045571.1_1962	62.308	73	155	46	175	21	150	9.22e-59	177	d__Bacteria	p__Proteobacteria	c__Gammaproteobacteria	o__Acidithiobacillales	Acidithiobacillaceae	g__Acidithiobacillus	s__Acidithiobacillus thiooxidans
dksA	RS_GCF_003075035.1	NZ_QCZE01000007.1_31	66.176	76	151	43	178	14	149	8.49e-66	195	d__Bacteria	p__Proteobacteria	c__Gammaproteobacteria	o__Enterobacterales	Aeromonadaceae	g__Zobellella_A	s__Zobellella_A maritima
dksA	RS_GCF_000820225.1	NZ_CDDK01000010.1_48	65.441	76	150	43	178	14	149	8.18e-66	195	d__Bacteria	p__Proteobacteria	c__Gammaproteobacteria	o__Enterobacterales	Aeromonadaceae	g__Aeromonas	s__Aeromonas veronii
dksA	RS_GCF_003072645.1	NZ_CP028897.1_1251	65.441	76	151	43	178	14	149	1.24e-65	195	d__Bacteria	p__Proteobacteria	c__Gammaproteobacteria	o__Enterobacterales	Aeromonadaceae	g__Dongshaea	s__Dongshaea marina
dksA	RS_GCF_003012775.1	NZ_PXYG01000010.1_74	65.441	76	151	43	178	14	149	7.07e-66	196	d__Bacteria	p__Proteobacteria	c__Gammaproteobacteria	o__Enterobacterales	Aeromonadaceae	g__Zobellella_C	s__Zobellella_C endophytica
dksA	RS_GCF_000381965.1	NZ_KB908458.1_32	65.441	76	151	43	178	14	149	9.32e-65	192	d__Bacteria	p__Proteobacteria	c__Gammaproteobacteria	o__Enterobacterales	Aeromonadaceae	g__Oceanimonas	s__Oceanimonas smirnovii
dksA	RS_GCF_002237365.1	NZ_NMUO01000032.1_4	64.706	76	151	43	178	14	149	1.46e-64	192	d__Bacteria	p__Proteobacteria	c__Gammaproteobacteria	o__Enterobacterales	Aeromonadaceae	g__Zobellella	s__Zobellella denitrificans
dksA	GB_GCA_003251455.1	QKFI01000067.1_4	63.971	76	149	43	178	13	148	5.77e-65	192	d__Bacteria	p__Proteobacteria	c__Gammaproteobacteria	o__Enterobacterales	Aeromonadaceae	g__Tolumonas	s__Tolumonas sp003251455
dksA	RS_GCF_002936955.1	NZ_MPZM01000017.1_4	63.235	76	151	43	178	14	149	9.33e-64	190	d__Bacteria	p__Proteobacteria	c__Gammaproteobacteria	o__Enterobacterales	Aeromonadaceae	g__Oceanisphaera	s__Oceanisphaera arctica
dksA	RS_GCF_003864255.1	NZ_QWEZ01000002.1_15	67.153	77	146	39	175	6	142	3.68e-68	201	d__Bacteria	p__Proteobacteria	c__Gammaproteobacteria	o__Pseudomonadales	Aestuariirhabdaceae	g__Aestuariirhabdus	s__Aestuariirhabdus litorea
dksA	GB_GCA_902570035.1	CACFWO010000001.1_198	56.962	87	219	24	178	61	218	2.23e-58	177	d__Bacteria	p__Proteobacteria	c__Gammaproteobacteria	o__SAR86	AG-339-G14	g__CACNYO01	s__CACNYO01 sp902570035
dksA	GB_GCA_902562135.1	CACESE010000013.1_11	54.667	84	195	29	178	47	194	7.79e-54	165	d__Bacteria	p__Proteobacteria	c__Gammaproteobacteria	o__SAR86	AG-339-G14	g__AG-339-G14	s__AG-339-G14 sp902562135
dksA	GB_GCA_003331625.1	QOPF01000006.1_53	37.5	22	310	43	81	198	236	0.15	27.3	d__Bacteria	p__Proteobacteria	c__Gammaproteobacteria	o__SAR86	AG-339-G14	g__MEDG-81	s__MEDG-81 sp003331625
dksA	RS_GCF_003015185.1	NZ_CP027860.1_2637	50	71	352	50	175	223	348	2.52e-35	124	d__Bacteria	p__Proteobacteria	c__Gammaproteobacteria	o__Xanthomonadales	Ahniellaceae	g__Ahniella	s__Ahniella affigens
dksA	GB_GCA_002995625.1	PVBP01000059.1_14	48.413	71	386	50	175	257	382	2.66e-36	126	d__Bacteria	p__Proteobacteria	c__Gammaproteobacteria	o__Xanthomonadales	Ahniellaceae	g__UDEA-SF1	s__UDEA-SF1 sp002995625
dksA	GB_GCA_002405525.1	DHLY01000020.1_33	47.619	71	334	50	175	205	330	2.61e-30	109	d__Bacteria	p__Proteobacteria	c__Gammaproteobacteria	o__Xanthomonadales	Ahniellaceae	g__UBA4656	s__UBA4656 sp002405525
dksA	GB_GCA_002785585.1	PEUI01000024.1_5	37.5	31	291	50	105	236	291	1.42e-06	43.5	d__Bacteria	p__Proteobacteria	c__Gammaproteobacteria	o__Xanthomonadales	Ahniellaceae	g__0-14-3-00-62-12	s__0-14-3-00-62-12 sp002785585
dksA	RS_GCF_009295635.1	NZ_WHIW01000008.1_24	67.164	75	144	42	175	7	140	1.19e-65	194	d__Bacteria	p__Proteobacteria	c__Gammaproteobacteria	o__Nitrococcales	AK92	g__S0819	s__S0819 sp009295635
dksA	RS_GCF_003399765.1	NZ_NFZV01000001.1_283	66.923	73	149	46	175	16	145	8.17e-63	188	d__Bacteria	p__Proteobacteria	c__Gammaproteobacteria	o__Nitrococcales	AK92	g__AK92	s__AK92 sp003399765
dksA	GB_GCA_012523465.1	JAAYIK010000033.1_23	66.923	73	144	46	175	11	140	4.67e-63	188	d__Bacteria	p__Proteobacteria	c__Gammaproteobacteria	o__Nitrococcales	AK92	g__JAAYIK01	s__JAAYIK01 sp012523465
dksA	RS_GCF_003967195.1	NZ_AP018725.1_1358	63.504	77	193	39	175	55	190	6.6e-63	189	d__Bacteria	p__Proteobacteria	c__Gammaproteobacteria	o__AKS1	AKS1	g__Sulfuriflexus	s__Sulfuriflexus mobilis
dksA	RS_GCF_000300995.1	NZ_AMRJ01000003.1_22	64.744	88	400	23	178	244	399	3.73e-71	217	d__Bacteria	p__Proteobacteria	c__Gammaproteobacteria	o__Pseudomonadales	Alcanivoracaceae	g__Alcanivorax	s__Alcanivorax hongdengensis
dksA	GB_GCA_013823245.1	PNLU01000033.1_13	68.889	76	408	44	178	273	407	1.29e-67	208	d__Bacteria	p__Proteobacteria	c__Gammaproteobacteria	o__Pseudomonadales	Alcanivoracaceae	g__Alcanivorax_A	s__Alcanivorax_A sp013823245
dksA	GB_GCA_007135015.1	SLJS01000257.1_6	65.926	76	382	44	178	247	381	1.56e-66	204	d__Bacteria	p__Proteobacteria	c__Gammaproteobacteria	o__Pseudomonadales	Alcanivoracaceae	g__SLJS01	s__SLJS01 sp007135015
dksA	GB_GCA_002840115.1	PGZG01000002.1_7	39.13	13	580	56	78	395	417	0.4	26.9	d__Bacteria	p__Proteobacteria	c__Gammaproteobacteria	o__Pseudomonadales	Alcanivoracaceae	g__PGZG01	s__PGZG01 sp002840115
dksA	RS_GCF_000733765.1	NZ_JPOG01000001.1_1343	43.75	62	162	56	166	39	148	1.14e-22	85.9	d__Bacteria	p__Proteobacteria	c__Gammaproteobacteria	o__Nevskiales	Algiphilaceae	g__Algiphilus	s__Algiphilus aromaticivorans
dksA	RS_GCF_000281085.1	NZ_JH767522.1_78	62.838	83	151	31	178	5	149	1.6e-68	202	d__Bacteria	p__Proteobacteria	c__Gammaproteobacteria	o__Enterobacterales	Alteromonadaceae	g__Catenovulum	s__Catenovulum agarivorans
dksA	RS_GCF_014270035.1	NZ_JACNEP010000006.1_60	65.068	82	147	33	178	2	146	4.25e-69	203	d__Bacteria	p__Proteobacteria	c__Gammaproteobacteria	o__Enterobacterales	Alteromonadaceae	g__Neptunicella	s__Neptunicella marina
dksA	GB_GCA_014653195.1	BNAH01000016.1_6	63.699	82	147	33	178	2	146	9.17e-66	195	d__Bacteria	p__Proteobacteria	c__Gammaproteobacteria	o__Enterobacterales	Alteromonadaceae	g__Thalassotalea_B	s__Thalassotalea_B profundi
dksA	RS_GCF_003390335.1	NZ_QUOU01000001.1_3658	62.329	82	148	33	178	2	147	4.42e-66	196	d__Bacteria	p__Proteobacteria	c__Gammaproteobacteria	o__Enterobacterales	Alteromonadaceae	g__Thalassotalea	s__Thalassotalea euphylliae_B
dksA	GB_GCA_002401725.1	NVTW01000012.1_60	61.644	82	147	33	178	2	146	5.23e-64	190	d__Bacteria	p__Proteobacteria	c__Gammaproteobacteria	o__Enterobacterales	Alteromonadaceae	g__GCA-2401725	s__GCA-2401725 sp002401725
dksA	GB_GCA_014656435.1	BNCK01000010.1_160	61.644	82	147	33	178	2	146	2.9e-64	191	d__Bacteria	p__Proteobacteria	c__Gammaproteobacteria	o__Enterobacterales	Alteromonadaceae	g__Thalassotalea_C	s__Thalassotalea_C marina
dksA	RS_GCF_014077005.1	NZ_JACGVC010000047.1_225	61.644	82	147	33	178	2	146	4.87e-64	191	d__Bacteria	p__Proteobacteria	c__Gammaproteobacteria	o__Enterobacterales	Alteromonadaceae	g__Cognaticolwellia	s__Cognaticolwellia sp014077005
dksA	GB_GCA_013216015.1	JABSOI010000012.1_104	61.224	82	149	33	178	2	148	3.59e-63	189	d__Bacteria	p__Proteobacteria	c__Gammaproteobacteria	o__Enterobacterales	Alteromonadaceae	g__JABSOI01	s__JABSOI01 sp013216015
dksA	RS_GCF_004329715.1	NZ_JXSY01000011.1_212	60	82	152	33	178	2	151	1.29e-65	195	d__Bacteria	p__Proteobacteria	c__Gammaproteobacteria	o__Enterobacterales	Alteromonadaceae	g__JS7-9	s__JS7-9 sp004329715
dksA	RS_GCF_004369005.1	NZ_PNRD01000001.1_97	63.194	81	150	35	178	6	149	1.78e-64	192	d__Bacteria	p__Proteobacteria	c__Gammaproteobacteria	o__Enterobacterales	Alteromonadaceae	g__Rheinheimera	s__Rheinheimera aquimaris
dksA	RS_GCF_002499975.2	NZ_CP052766.1_2386	63.194	81	150	35	178	7	149	6.3e-66	196	d__Bacteria	p__Proteobacteria	c__Gammaproteobacteria	o__Enterobacterales	Alteromonadaceae	g__Alteromonas_C	s__Alteromonas_C pelagimontana
dksA	RS_GCF_000238315.3	NZ_CP011924.1_2240	62.069	81	148	33	177	2	145	2.44e-63	189	d__Bacteria	p__Proteobacteria	c__Gammaproteobacteria	o__Enterobacterales	Alteromonadaceae	g__Pseudoalteromonas	s__Pseudoalteromonas piscicida
dksA	GB_GCA_014645135.1	BMLH01000001.1_447	62.069	81	150	34	178	5	149	1.31e-64	192	d__Bacteria	p__Proteobacteria	c__Gammaproteobacteria	o__Enterobacterales	Alteromonadaceae	g__Pararheinheimera	s__Pararheinheimera tangshanensis
dksA	RS_GCF_001767295.1	NZ_CP014944.1_2351	63.121	79	147	38	178	6	146	7.74e-65	193	d__Bacteria	p__Proteobacteria	c__Gammaproteobacteria	o__Enterobacterales	Alteromonadaceae	g__Colwellia_A	s__Colwellia_A sp001767295
dksA	RS_GCF_000428905.1	NZ_AUAV01000005.1_184	61.538	79	147	39	178	4	146	1.64e-63	189	d__Bacteria	p__Proteobacteria	c__Gammaproteobacteria	o__Enterobacterales	Alteromonadaceae	g__Glaciecola	s__Glaciecola pallidula
dksA	RS_GCF_000314975.1	NZ_BAEN01000076.1_190	67.647	76	149	43	178	13	148	9.59e-68	200	d__Bacteria	p__Proteobacteria	c__Gammaproteobacteria	o__Enterobacterales	Alteromonadaceae	g__Aliiglaciecola	s__Aliiglaciecola lipolytica
dksA	RS_GCF_000429145.1	NZ_AUBH01000006.1_237	66.912	76	150	43	178	14	149	1.18e-65	195	d__Bacteria	p__Proteobacteria	c__Gammaproteobacteria	o__Enterobacterales	Alteromonadaceae	g__Aestuariibacter	s__Aestuariibacter salexigens
dksA	RS_GCF_006439335.1	NZ_SAWY01000020.1_33	66.176	76	149	43	178	13	148	3.5e-66	196	d__Bacteria	p__Proteobacteria	c__Gammaproteobacteria	o__Enterobacterales	Alteromonadaceae	g__Litorilituus	s__Litorilituus lipolyticus
dksA	RS_GCF_003286125.1	NZ_QMED01000041.1_30	66.176	76	150	43	178	14	149	1.49e-66	197	d__Bacteria	p__Proteobacteria	c__Gammaproteobacteria	o__Enterobacterales	Alteromonadaceae	g__RQJ05	s__RQJ05 sp003286125
dksA	GB_GCA_013373245.1	JABXID010000149.1_11	66.176	76	147	43	178	11	146	1.18e-64	192	d__Bacteria	p__Proteobacteria	c__Gammaproteobacteria	o__Enterobacterales	Alteromonadaceae	g__Psychrosphaera	s__Psychrosphaera sp013373245
dksA	GB_GCA_002415085.1	DIBV01000003.1_191	65.441	76	150	43	178	14	149	6.7e-64	190	d__Bacteria	p__Proteobacteria	c__Gammaproteobacteria	o__Enterobacterales	Alteromonadaceae	g__Arsukibacterium	s__Arsukibacterium sp002415085
dksA	RS_GCF_003333305.1	NZ_QOLD01000060.1_19	65.441	76	149	43	178	13	148	6.18e-65	193	d__Bacteria	p__Proteobacteria	c__Gammaproteobacteria	o__Enterobacterales	Alteromonadaceae	g__Colwellia	s__Colwellia aromaticivorans
dksA	RS_GCF_000374485.1	NZ_KB894494.1_41	65.441	76	150	43	178	14	149	1.82e-65	194	d__Bacteria	p__Proteobacteria	c__Gammaproteobacteria	o__Enterobacterales	Alteromonadaceae	g__Algicola	s__Algicola sagamiensis
dksA	RS_GCF_000272005.1	NZ_AKKU01000014.1_11	64.706	76	150	43	178	14	149	2.35e-63	189	d__Bacteria	p__Proteobacteria	c__Gammaproteobacteria	o__Enterobacterales	Alteromonadaceae	g__Alishewanella	s__Alishewanella agri
dksA	RS_GCF_002000085.1	NZ_MUZU01000008.1_119	64.706	76	149	43	178	13	148	3.73e-64	191	d__Bacteria	p__Proteobacteria	c__Gammaproteobacteria	o__Enterobacterales	Alteromonadaceae	g__Pseudocolwellia	s__Pseudocolwellia agarivorans
dksA	RS_GCF_000948975.1	NZ_JYNI01000064.1_11	63.971	76	149	43	178	13	148	3.69e-63	189	d__Bacteria	p__Proteobacteria	c__Gammaproteobacteria	o__Enterobacterales	Alteromonadaceae	g__Thalassomonas	s__Thalassomonas actiniarum
dksA	RS_GCF_000008465.1	NC_006512.1_2268	63.235	76	151	43	178	14	149	3.79e-64	191	d__Bacteria	p__Proteobacteria	c__Gammaproteobacteria	o__Enterobacterales	Alteromonadaceae	g__Idiomarina	s__Idiomarina loihiensis
dksA	GB_GCA_007117525.1	SKGJ01000053.1_3	62.5	76	150	43	178	14	149	3.24e-62	186	d__Bacteria	p__Proteobacteria	c__Gammaproteobacteria	o__Enterobacterales	Alteromonadaceae	g__Alkalimonas	s__Alkalimonas sp007117525
dksA	RS_GCF_003820355.1	NZ_RPOK01000007.1_69	66.917	75	150	46	178	17	149	2.08e-66	197	d__Bacteria	p__Proteobacteria	c__Gammaproteobacteria	o__Enterobacterales	Alteromonadaceae	g__U0105	s__U0105 sp003820355
dksA	RS_GCF_000753715.1	NZ_JPER01000005.1_25	65.414	75	151	46	178	17	149	1.01e-63	189	d__Bacteria	p__Proteobacteria	c__Gammaproteobacteria	o__Enterobacterales	Alteromonadaceae	g__Pseudidiomarina	s__Pseudidiomarina salinarum
dksA	RS_GCF_013328345.1	NZ_JABULX010000002.1_54	64.662	75	150	46	178	17	149	2.76e-63	189	d__Bacteria	p__Proteobacteria	c__Gammaproteobacteria	o__Enterobacterales	Alteromonadaceae	g__SM1970	s__SM1970 sp013328345
dksA	RS_GCF_005843925.1	NZ_VCBC01000011.1_20	61.654	75	150	46	178	17	149	3.63e-59	178	d__Bacteria	p__Proteobacteria	c__Gammaproteobacteria	o__Enterobacterales	Alteromonadaceae	g__Thalassotalea_A	s__Thalassotalea_A litorea
dksA	RS_GCF_001660395.1	NZ_LXWE01000008.1_60	65.649	74	150	48	178	19	149	9.95e-64	190	d__Bacteria	p__Proteobacteria	c__Gammaproteobacteria	o__Enterobacterales	Alteromonadaceae	g__XY-R5	s__XY-R5 sp001660395
dksA	RS_GCF_003987345.1	NZ_PIPP01000004.1_158	65.152	74	152	47	178	19	150	1.38e-63	189	d__Bacteria	p__Proteobacteria	c__Gammaproteobacteria	o__Enterobacterales	Alteromonadaceae	g__Aliidiomarina	s__Aliidiomarina shirensis
dksA	RS_GCF_000014225.1	NC_008228.1_4020	69.231	73	150	49	178	20	149	6.98e-65	193	d__Bacteria	p__Proteobacteria	c__Gammaproteobacteria	o__Enterobacterales	Alteromonadaceae	g__Paraglaciecola	s__Paraglaciecola atlantica_A
dksA	RS_GCF_002887595.1	NZ_PEBU01000017.1_14	69.231	73	150	49	178	20	149	5.19e-66	196	d__Bacteria	p__Proteobacteria	c__Gammaproteobacteria	o__Enterobacterales	Alteromonadaceae	g__Bowmanella	s__Bowmanella denitrificans
dksA	GB_GCA_002339125.1	DDJQ01000149.1_27	68.462	73	150	49	178	20	149	2.9e-66	196	d__Bacteria	p__Proteobacteria	c__Gammaproteobacteria	o__Enterobacterales	Alteromonadaceae	g__Alteromonas_A	s__Alteromonas_A sp002335925
dksA	RS_GCF_003429285.1	NZ_CP031769.1_3403	67.692	73	150	49	178	20	149	2.24e-64	192	d__Bacteria	p__Proteobacteria	c__Gammaproteobacteria	o__Enterobacterales	Alteromonadaceae	g__Salinimonas	s__Salinimonas sediminis
dksA	RS_GCF_900129565.1	NZ_FQWD01000002.1_775	67.692	73	150	49	178	20	149	1.71e-65	195	d__Bacteria	p__Proteobacteria	c__Gammaproteobacteria	o__Enterobacterales	Alteromonadaceae	g__Marisediminitalea	s__Marisediminitalea aggregata
dksA	RS_GCF_003143555.1	NZ_CP029347.1_349	66.923	73	149	49	178	19	148	2.89e-65	194	d__Bacteria	p__Proteobacteria	c__Gammaproteobacteria	o__Enterobacterales	Alteromonadaceae	g__Saliniradius	s__Saliniradius amylolyticus
dksA	RS_GCF_002201535.1	NZ_NIWW01000012.1_69	66.923	73	150	49	178	20	149	2.15e-65	194	d__Bacteria	p__Proteobacteria	c__Gammaproteobacteria	o__Enterobacterales	Alteromonadaceae	g__Lacimicrobium	s__Lacimicrobium sp002201535
dksA	RS_GCF_003367475.1	NZ_QRHA01000013.1_61	66.923	73	150	49	178	20	149	1.82e-64	192	d__Bacteria	p__Proteobacteria	c__Gammaproteobacteria	o__Enterobacterales	Alteromonadaceae	g__Alteromonas_D	s__Alteromonas_D aestuariivivens
dksA	RS_GCF_012911815.1	NZ_JAATNW010000005.1_22	66.154	73	150	49	178	20	149	6.77e-64	190	d__Bacteria	p__Proteobacteria	c__Gammaproteobacteria	o__Enterobacterales	Alteromonadaceae	g__MYP5	s__MYP5 sp012911815
dksA	RS_GCF_001757105.1	NZ_MDHN01000032.1_21	66.154	73	150	49	178	20	149	1.71e-64	192	d__Bacteria	p__Proteobacteria	c__Gammaproteobacteria	o__Enterobacterales	Alteromonadaceae	g__Alteromonas_B	s__Alteromonas_B confluentis
dksA	RS_GCF_000730385.1	NZ_CP008849.1_3307	66.154	73	150	49	178	20	149	1.16e-62	187	d__Bacteria	p__Proteobacteria	c__Gammaproteobacteria	o__Enterobacterales	Alteromonadaceae	g__Alteromonas	s__Alteromonas australica
dksA	RS_GCF_004353515.1	NZ_SMNZ01000006.1_425	64.615	73	150	49	178	20	149	3.6e-63	189	d__Bacteria	p__Proteobacteria	c__Gammaproteobacteria	o__Enterobacterales	Alteromonadaceae	g__M269	s__M269 sp004353515
dksA	RS_GCF_002807685.1	NZ_PEAX01000008.1_30	67.442	72	150	50	178	21	149	3.79e-63	188	d__Bacteria	p__Proteobacteria	c__Gammaproteobacteria	o__Enterobacterales	Alteromonadaceae	g__Alteromonas_E	s__Alteromonas_E flava
dksA	GB_GCA_001750625.1	MEIE01000097.1_6	41.176	67	263	52	170	143	261	1.24e-26	97.8	d__Bacteria	p__Proteobacteria	c__Gammaproteobacteria	o__AqS2	AqS2	g__AqS2	s__AqS2 sp001750625
dksA	GB_GCA_001750645.1	MEIF01000107.1_5	46.154	37	69	110	174	1	65	1.88e-16	67	d__Bacteria	p__Proteobacteria	c__Gammaproteobacteria	o__AqS3	AqS3	g__AqS3	s__AqS3 sp001750645
dksA	RS_GCF_000423285.1	NZ_AUHR01000007.1_186	51.261	67	139	57	175	18	135	4.62e-33	111	d__Bacteria	p__Proteobacteria	c__Gammaproteobacteria	o__Burkholderiales	Aquaspirillaceae	g__Laribacter	s__Laribacter hongkongensis
dksA	RS_GCF_000420525.1	NZ_ATVC01000023.1_3	50.833	67	139	56	175	17	135	1.29e-33	112	d__Bacteria	p__Proteobacteria	c__Gammaproteobacteria	o__Burkholderiales	Aquaspirillaceae	g__Aquaspirillum	s__Aquaspirillum serpens
dksA	RS_GCF_000620105.1	NZ_JHVK01000004.1_256	48.76	68	139	55	175	16	135	6.98e-32	108	d__Bacteria	p__Proteobacteria	c__Gammaproteobacteria	o__Burkholderiales	Aquaspirillaceae	g__Microvirgula	s__Microvirgula aerodenitrificans
dksA	RS_GCF_003201855.1	NZ_QJKI01000013.1_51	48.333	67	137	56	175	15	133	3.53e-31	107	d__Bacteria	p__Proteobacteria	c__Gammaproteobacteria	o__Burkholderiales	Aquaspirillaceae	g__Rivicola	s__Rivicola pingtungensis
dksA	GB_GCA_007117515.1	SKGQ01000013.1_6	69.63	76	144	41	175	6	140	4.69e-67	197	d__Bacteria	p__Proteobacteria	c__Gammaproteobacteria	o__Nitrococcales	Aquisalimonadaceae	g__SKGQ01	s__SKGQ01 sp007117515
dksA	GB_GCA_007134055.1	SLLM01000277.1_13	68.382	76	144	40	175	5	140	2.14e-65	194	d__Bacteria	p__Proteobacteria	c__Gammaproteobacteria	o__Nitrococcales	Aquisalimonadaceae	g__SLLM01	s__SLLM01 sp007134055
dksA	GB_GCA_007126095.1	SLBZ01000002.1_39	73.643	72	144	47	175	12	140	3.46e-68	201	d__Bacteria	p__Proteobacteria	c__Gammaproteobacteria	o__Nitrococcales	Aquisalimonadaceae	g__Aquisalimonas	s__Aquisalimonas sp007126095
dksA	GB_GCA_007130525.1	SLSJ01000120.1_4	72.093	72	144	47	175	12	140	2.14e-67	199	d__Bacteria	p__Proteobacteria	c__Gammaproteobacteria	o__Nitrococcales	Aquisalimonadaceae	g__SLSJ01	s__SLSJ01 sp007130525
dksA	GB_GCA_007125985.1	SLCE01000061.1_6	69.767	72	144	47	175	12	140	1.31e-65	194	d__Bacteria	p__Proteobacteria	c__Gammaproteobacteria	o__Nitrococcales	Aquisalimonadaceae	g__LSCE01	s__LSCE01 sp007125985
dksA	GB_GCA_003485905.1	DNHK01000188.1_3	56.522	78	143	38	175	3	140	2.72e-58	176	d__Bacteria	p__Proteobacteria	c__Gammaproteobacteria	o__Arenicellales	Arenicellaceae	g__UBA10349	s__UBA10349 sp003485905
dksA	GB_GCA_002470515.1	DKML01000005.1_131	61.364	74	209	44	175	75	206	9.29e-59	179	d__Bacteria	p__Proteobacteria	c__Gammaproteobacteria	o__Arenicellales	Arenicellaceae	g__Arenicella	s__Arenicella sp002470515
dksA	GB_GCA_003645255.1	QNES01000090.1_8	62.857	79	144	36	175	2	139	2.75e-60	181	d__Bacteria	p__Proteobacteria	c__Gammaproteobacteria	o__Beggiatoales	Beggiatoaceae	g__QNES01	s__QNES01 sp003645255
dksA	GB_GCA_003645185.1	QNEL01000078.1_4	60	76	140	42	176	3	137	1.01e-57	175	d__Bacteria	p__Proteobacteria	c__Gammaproteobacteria	o__Beggiatoales	Beggiatoaceae	g__UBA10656	s__UBA10656 sp003645185
dksA	RS_GCF_001723685.1	NZ_MCBX01000044.1_69	58.824	76	141	39	174	3	138	7.04e-57	172	d__Bacteria	p__Proteobacteria	c__Gammaproteobacteria	o__Beggiatoales	Beggiatoaceae	g__Marithrix	s__Marithrix sp001723685
dksA	RS_GCF_000828835.1	NZ_AP014633.1_3444	61.94	75	143	45	178	9	142	1.44e-59	179	d__Bacteria	p__Proteobacteria	c__Gammaproteobacteria	o__Beggiatoales	Beggiatoaceae	g__Thioploca	s__Thioploca ingrica
dksA	GB_GCA_011371325.1	DRQV01000036.1_6	64.122	74	144	47	177	10	140	1.3e-59	179	d__Bacteria	p__Proteobacteria	c__Gammaproteobacteria	o__Beggiatoales	Beggiatoaceae	g__DRQV01	s__DRQV01 sp011371325
dksA	RS_GCF_001305575.3	NZ_CP012373.2_2440	64.615	73	141	47	176	10	139	8.47e-62	185	d__Bacteria	p__Proteobacteria	c__Gammaproteobacteria	o__Beggiatoales	Beggiatoaceae	g__Beggiatoa	s__Beggiatoa leptomitoformis
dksA	GB_GCA_003245895.1	QKBZ01000121.1_6	63.077	73	141	46	175	9	138	2.91e-61	184	d__Bacteria	p__Proteobacteria	c__Gammaproteobacteria	o__Beggiatoales	Beggiatoaceae	g__SZUA-411	s__SZUA-411 sp003245895
dksA	RS_GCF_002149925.1	NZ_MSLT01000018.1_105	62.791	72	139	47	175	10	138	3.38e-58	176	d__Bacteria	p__Proteobacteria	c__Gammaproteobacteria	o__Beggiatoales	Beggiatoaceae	g__Thioflexothrix	s__Thioflexothrix psekupsii
dksA	GB_GCA_001640045.1	LUTY01000886.1_3	64.912	32	62	118	174	1	57	2.77e-20	77	d__Bacteria	p__Proteobacteria	c__Gammaproteobacteria	o__Beggiatoales	Beggiatoaceae	g__Thiomargarita	s__Thiomargarita nelsonii_A
dksA	GB_GCA_011391085.1	JAABRD010000022.1_58	47.619	12	1469	36	56	1371	1391	0.56	27.7	d__Bacteria	p__Proteobacteria	c__Gammaproteobacteria	o__Beggiatoales	Beggiatoaceae	g__JAABRD01	s__JAABRD01 sp011391085
dksA	RS_GCF_001431315.1	NZ_LKHV01000004.1_167	51.807	92	167	14	176	3	165	5.86e-56	171	d__Bacteria	p__Proteobacteria	c__Gammaproteobacteria	o__Berkiellales	Berkiellaceae	g__Berkiella_A	s__Berkiella_A cookevillensis
dksA	GB_GCA_902826485.1	CADEEZ010000012.1_58	55.479	81	187	31	175	39	184	4.62e-55	169	d__Bacteria	p__Proteobacteria	c__Gammaproteobacteria	o__Berkiellales	Berkiellaceae	g__CADEEZ01	s__CADEEZ01 sp902826485
dksA	RS_GCF_001431295.1	NZ_LKAJ01000010.1_78	60.606	74	167	45	176	34	165	1.99e-58	177	d__Bacteria	p__Proteobacteria	c__Gammaproteobacteria	o__Berkiellales	Berkiellaceae	g__Berkiella	s__Berkiella aquae
dksA	GB_GCA_002708265.1	PANA01000001.1_202	29.268	23	390	42	82	148	188	0.78	25.8	d__Bacteria	p__Proteobacteria	c__Gammaproteobacteria	o__Berkiellales	Berkiellaceae	g__GCA-2708265	s__GCA-2708265 sp002708265
dksA	GB_GCA_002868855.1	PKUM01000079.1_5	54.777	87	319	22	175	155	309	5.95e-53	168	d__Bacteria	p__Proteobacteria	c__Gammaproteobacteria	o__BM003	BM003	g__BM003	s__BM003 sp002868855
dksA	GB_GCA_002897635.1	BDTD01000007.1_28	62.121	74	148	44	175	14	145	5.25e-61	182	d__Bacteria	p__Proteobacteria	c__Gammaproteobacteria	o__Arenicellales	BMS3Bbin11	g__BMS3Bbin11	s__BMS3Bbin11 sp002897635
dksA	RS_GCF_001293525.1	NZ_BBYR01000014.1_34	53.39	66	226	57	174	104	221	1.67e-36	124	d__Bacteria	p__Proteobacteria	c__Gammaproteobacteria	o__Burkholderiales	Burkholderiaceae	g__Ideonella_A	s__Ideonella_A sakaiensis
dksA	GB_GCA_002293155.1	DBCQ01000052.1_5	52.727	62	143	56	165	21	129	4.94e-33	110	d__Bacteria	p__Proteobacteria	c__Gammaproteobacteria	o__Burkholderiales	Burkholderiaceae	g__UBA954	s__UBA954 sp002293155
dksA	RS_GCF_001017435.1	NZ_CP011371.1_4683	52.542	66	285	57	174	163	280	1.33e-34	120	d__Bacteria	p__Proteobacteria	c__Gammaproteobacteria	o__Burkholderiales	Burkholderiaceae	g__Polyangium_A	s__Polyangium_A brachysporum
dksA	RS_GCF_002930615.1	NZ_PSNX01000017.1_16	52.542	66	268	57	174	146	263	2.5e-35	121	d__Bacteria	p__Proteobacteria	c__Gammaproteobacteria	o__Burkholderiales	Burkholderiaceae	g__Zhizhongheella	s__Zhizhongheella caldifontis
dksA	GB_GCA_013289985.1	JABCYW010000073.1_18	52.542	66	217	57	174	95	212	9.1e-36	121	d__Bacteria	p__Proteobacteria	c__Gammaproteobacteria	o__Burkholderiales	Burkholderiaceae	g__CAIMXF01	s__CAIMXF01 sp013289985
dksA	GB_GCA_002342295.1	DDPR01000008.1_166	51.852	61	142	58	165	22	128	1.29e-31	107	d__Bacteria	p__Proteobacteria	c__Gammaproteobacteria	o__Burkholderiales	Burkholderiaceae	g__UBA2463	s__UBA2463 sp002342295
dksA	RS_GCF_003574675.1	NZ_QOAZ01000010.1_81	51.695	66	229	57	174	107	224	1.33e-35	121	d__Bacteria	p__Proteobacteria	c__Gammaproteobacteria	o__Burkholderiales	Burkholderiaceae	g__QOAZ01	s__QOAZ01 sp003574675
dksA	GB_GCA_005884255.1	VBDL01000674.1_4	51.667	67	310	55	174	186	305	5.8e-35	121	d__Bacteria	p__Proteobacteria	c__Gammaproteobacteria	o__Burkholderiales	Burkholderiaceae	g__VBDL01	s__VBDL01 sp005884255
dksA	RS_GCF_008801845.1	NZ_VZPB01000045.1_17	51.667	67	225	55	174	101	220	1.1e-36	124	d__Bacteria	p__Proteobacteria	c__Gammaproteobacteria	o__Burkholderiales	Burkholderiaceae	g__Ideonella	s__Ideonella dechloratans
dksA	RS_GCF_004363775.1	NZ_SNZE01000025.1_27	50.909	62	142	57	166	21	129	1.52e-30	105	d__Bacteria	p__Proteobacteria	c__Gammaproteobacteria	o__Burkholderiales	Burkholderiaceae	g__Hydromonas	s__Hydromonas duriensis
dksA	GB_GCA_014652675.1	BMZG01000014.1_20	50.909	62	142	57	166	21	129	2.13e-30	104	d__Bacteria	p__Proteobacteria	c__Gammaproteobacteria	o__Burkholderiales	Burkholderiaceae	g__Formosimonas	s__Formosimonas limnophila
dksA	GB_GCA_007994965.1	VOPW01000001.1_4409	50.847	66	129	57	174	7	124	5.28e-34	114	d__Bacteria	p__Proteobacteria	c__Gammaproteobacteria	o__Burkholderiales	Burkholderiaceae	g__Piscinibacter	s__Piscinibacter aquaticus
dksA	GB_GCA_902826305.1	CADEEH010000218.1_5	50.847	66	143	57	174	22	138	2.18e-34	115	d__Bacteria	p__Proteobacteria	c__Gammaproteobacteria	o__Burkholderiales	Burkholderiaceae	g__CADEEH01	s__CADEEH01 sp902826305
dksA	RS_GCF_002933415.1	NZ_PSNY01000015.1_26	50.847	66	294	57	174	172	289	1.66e-34	120	d__Bacteria	p__Proteobacteria	c__Gammaproteobacteria	o__Burkholderiales	Burkholderiaceae	g__Schlegelella	s__Schlegelella thermodepolymerans
dksA	GB_GCA_903822435.1	CAIJPE010000210.1_6	50.847	66	256	57	174	134	251	1.28e-34	119	d__Bacteria	p__Proteobacteria	c__Gammaproteobacteria	o__Burkholderiales	Burkholderiaceae	g__Rubrivivax	s__Rubrivivax sp903822435
dksA	RS_GCF_003337425.1	NZ_QPJU01000002.1_177	50.847	66	165	57	174	43	160	8.01e-35	117	d__Bacteria	p__Proteobacteria	c__Gammaproteobacteria	o__Burkholderiales	Burkholderiaceae	g__Extensimonas	s__Extensimonas vulgaris
dksA	RS_GCF_000381125.1	NZ_KB905934.1_147	50.847	66	285	57	174	163	280	4.49e-34	118	d__Bacteria	p__Proteobacteria	c__Gammaproteobacteria	o__Burkholderiales	Burkholderiaceae	g__Caldimonas	s__Caldimonas manganoxidans
dksA	RS_GCF_009760915.1	NZ_VIDQ01000001.1_18	50.833	67	214	55	174	90	209	8.34e-35	119	d__Bacteria	p__Proteobacteria	c__Gammaproteobacteria	o__Burkholderiales	Burkholderiaceae	g__Azohydromonas	s__Azohydromonas sp009760915
dksA	RS_GCF_003335215.1	NZ_QPGB01000002.1_680	50.407	69	143	52	174	19	138	9.68e-35	115	d__Bacteria	p__Proteobacteria	c__Gammaproteobacteria	o__Burkholderiales	Burkholderiaceae	g__Parvibium	s__Parvibium lacunae
dksA	RS_GCF_000799605.1	NZ_JUGZ01000035.1_40	50	70	165	51	174	37	160	9.36e-35	117	d__Bacteria	p__Proteobacteria	c__Gammaproteobacteria	o__Burkholderiales	Burkholderiaceae	g__Rhizobacter	s__Rhizobacter sp000799605
dksA	RS_GCF_007556705.1	NZ_VJOL01000002.1_74	50	67	239	55	174	115	234	1.94e-35	120	d__Bacteria	p__Proteobacteria	c__Gammaproteobacteria	o__Burkholderiales	Burkholderiaceae	g__Tepidimonas	s__Tepidimonas thermarum
dksA	RS_GCF_013294065.1	NZ_JABSNM010000008.1_101	50	67	158	55	174	34	153	1.82e-35	119	d__Bacteria	p__Proteobacteria	c__Gammaproteobacteria	o__Burkholderiales	Burkholderiaceae	g__Sphaerotilus	s__Sphaerotilus sp013294065
dksA	RS_GCF_000969605.1	NZ_JZUE01000001.1_289	50	67	220	55	174	96	215	2.86e-34	118	d__Bacteria	p__Proteobacteria	c__Gammaproteobacteria	o__Burkholderiales	Burkholderiaceae	g__Aquincola	s__Aquincola tertiaricarbonis
dksA	RS_GCF_014202215.1	NZ_JACHGB010000006.1_195	50	66	143	57	174	22	138	2.91e-33	112	d__Bacteria	p__Proteobacteria	c__Gammaproteobacteria	o__Burkholderiales	Burkholderiaceae	g__Quisquiliibacterium	s__Quisquiliibacterium transsilvanicum
dksA	RS_GCF_002980625.1	NZ_PVLR01000025.1_24	50	66	161	57	174	39	156	2.2e-35	118	d__Bacteria	p__Proteobacteria	c__Gammaproteobacteria	o__Burkholderiales	Burkholderiaceae	g__Malikia	s__Malikia spinosa
dksA	GB_GCA_903903975.1	CAIVAS010000182.1_10	50	66	143	57	174	22	138	9.55e-33	111	d__Bacteria	p__Proteobacteria	c__Gammaproteobacteria	o__Burkholderiales	Burkholderiaceae	g__UBA4615	s__UBA4615 sp903903975
dksA	RS_GCF_003966915.1	NZ_AP018150.1_2343	50	66	140	57	174	19	135	8.29e-33	110	d__Bacteria	p__Proteobacteria	c__Gammaproteobacteria	o__Burkholderiales	Burkholderiaceae	g__Mycoavidus	s__Mycoavidus cysteinexigens
dksA	GB_GCA_012927625.1	JABBOV010000008.1_259	50	66	152	57	174	31	147	5.89e-33	112	d__Bacteria	p__Proteobacteria	c__Gammaproteobacteria	o__Burkholderiales	Burkholderiaceae	g__AVCC01	s__AVCC01 sp012927625
dksA	GB_GCA_009918225.1	RGEP01000085.1_6	50	66	374	57	174	252	369	2.27e-34	120	d__Bacteria	p__Proteobacteria	c__Gammaproteobacteria	o__Burkholderiales	Burkholderiaceae	g__RFTU01	s__RFTU01 sp009918225
dksA	GB_GCA_014635705.1	BMDI01000002.1_183	49.58	67	312	56	174	190	307	1.93e-32	114	d__Bacteria	p__Proteobacteria	c__Gammaproteobacteria	o__Burkholderiales	Burkholderiaceae	g__Oxalicibacterium	s__Oxalicibacterium faecigallinarum
dksA	GB_GCA_903838565.1	CAILZB010000046.1_11	49.167	67	404	55	174	280	399	3.13e-34	121	d__Bacteria	p__Proteobacteria	c__Gammaproteobacteria	o__Burkholderiales	Burkholderiaceae	g__CAIKVZ01	s__CAIKVZ01 sp903838565
dksA	RS_GCF_003569765.1	NZ_QXMG01000001.1_199	49.167	67	170	55	174	46	165	4.98e-34	115	d__Bacteria	p__Proteobacteria	c__Gammaproteobacteria	o__Burkholderiales	Burkholderiaceae	g__Aquabacterium_B	s__Aquabacterium_B tepidiphilum
dksA	RS_GCF_000282995.1	NZ_ALEE01000572.1_4	49.167	67	164	55	174	40	159	2.09e-34	115	d__Bacteria	p__Proteobacteria	c__Gammaproteobacteria	o__Burkholderiales	Burkholderiaceae	g__Melaminivora	s__Melaminivora alkalimesophila
dksA	GB_GCA_002339015.1	DDJC01000018.1_13	49.167	67	240	55	174	116	235	4.59e-34	117	d__Bacteria	p__Proteobacteria	c__Gammaproteobacteria	o__Burkholderiales	Burkholderiaceae	g__Aquabacterium	s__Aquabacterium sp002339015
dksA	GB_GCA_903820745.1	CAIJIT010000309.1_69	49.153	66	241	57	174	119	236	9.88e-33	114	d__Bacteria	p__Proteobacteria	c__Gammaproteobacteria	o__Burkholderiales	Burkholderiaceae	g__Paucibacter_A	s__Paucibacter_A sp903820745
dksA	GB_GCA_013695705.1	JACCZX010000483.1_6	49.153	66	299	57	174	178	294	3.42e-33	116	d__Bacteria	p__Proteobacteria	c__Gammaproteobacteria	o__Burkholderiales	Burkholderiaceae	g__JACCZX01	s__JACCZX01 sp013695705
dksA	RS_GCF_004362405.1	NZ_SNXE01000013.1_38	49.153	66	233	57	174	111	228	7.61e-33	114	d__Bacteria	p__Proteobacteria	c__Gammaproteobacteria	o__Burkholderiales	Burkholderiaceae	g__Kinneretia	s__Kinneretia asaccharophila
dksA	GB_GCA_005882215.1	VBCK01000146.1_64	49.153	66	284	57	174	163	279	1.36e-32	115	d__Bacteria	p__Proteobacteria	c__Gammaproteobacteria	o__Burkholderiales	Burkholderiaceae	g__VBCK01	s__VBCK01 sp005882215
dksA	RS_GCF_013004065.1	NZ_CP053084.1_2910	48.76	68	142	54	174	18	137	7.16e-33	111	d__Bacteria	p__Proteobacteria	c__Gammaproteobacteria	o__Burkholderiales	Burkholderiaceae	g__Limnobacter	s__Limnobacter sp002954425
dksA	RS_GCF_007830495.1	NZ_VLKW01000006.1_381	48.333	67	126	55	174	3	121	7.69e-32	108	d__Bacteria	p__Proteobacteria	c__Gammaproteobacteria	o__Burkholderiales	Burkholderiaceae	g__Pseudoduganella	s__Pseudoduganella flava
dksA	RS_GCF_004363315.1	NZ_SNYL01000001.1_50	48.333	67	221	55	174	97	216	2.27e-34	117	d__Bacteria	p__Proteobacteria	c__Gammaproteobacteria	o__Burkholderiales	Burkholderiaceae	g__Tepidicella	s__Tepidicella xavieri
dksA	GB_GCA_003241055.1	QFOD01000012.1_87	48.333	67	203	55	174	79	198	7.8e-34	116	d__Bacteria	p__Proteobacteria	c__Gammaproteobacteria	o__Burkholderiales	Burkholderiaceae	g__Pelomonas	s__Pelomonas depolymerans_A
dksA	GB_GCA_013298945.1	JAAFJR010000005.1_60	48.333	67	395	55	174	271	390	6.14e-32	115	d__Bacteria	p__Proteobacteria	c__Gammaproteobacteria	o__Burkholderiales	Burkholderiaceae	g__JAAFJR01	s__JAAFJR01 sp013298945
dksA	GB_GCA_013297985.1	JAAFIY010000069.1_4	48.333	67	462	55	174	338	457	1.33e-32	117	d__Bacteria	p__Proteobacteria	c__Gammaproteobacteria	o__Burkholderiales	Burkholderiaceae	g__JAAFIY01	s__JAAFIY01 sp013297985
dksA	RS_GCF_014042355.1	NZ_JACEZU010000001.1_257	48.333	67	150	55	174	27	145	1.16e-32	111	d__Bacteria	p__Proteobacteria	c__Gammaproteobacteria	o__Burkholderiales	Burkholderiaceae	g__LX47W	s__LX47W sp014042355
dksA	RS_GCF_900103645.1	NZ_FNHP01000003.1_423	48.333	67	164	55	174	40	159	9.89e-34	114	d__Bacteria	p__Proteobacteria	c__Gammaproteobacteria	o__Burkholderiales	Burkholderiaceae	g__Oryzisolibacter	s__Oryzisolibacter propanilivorax
dksA	GB_GCA_003577305.1	QEVL01000020.1_16	48.305	66	143	57	174	22	138	3.39e-33	112	d__Bacteria	p__Proteobacteria	c__Gammaproteobacteria	o__Burkholderiales	Burkholderiaceae	g__SCN-69-89	s__SCN-69-89 sp003577305
dksA	RS_GCF_002205645.1	NZ_NIOF01000010.1_51	48.305	66	214	57	174	92	209	4.45e-33	114	d__Bacteria	p__Proteobacteria	c__Gammaproteobacteria	o__Burkholderiales	Burkholderiaceae	g__Roseateles_A	s__Roseateles_A aquatilis
dksA	RS_GCF_903644065.1	NZ_CAHJXF010000055.1_6	48.305	66	186	57	174	65	181	7.08e-32	110	d__Bacteria	p__Proteobacteria	c__Gammaproteobacteria	o__Burkholderiales	Burkholderiaceae	g__CAHJXF01	s__CAHJXF01 sp903644065
dksA	RS_GCF_004114795.1	NZ_CP035311.1_652	48.305	66	171	57	174	50	166	2.26e-31	108	d__Bacteria	p__Proteobacteria	c__Gammaproteobacteria	o__Burkholderiales	Burkholderiaceae	g__Paucimonas	s__Paucimonas sp004114795
dksA	GB_GCA_903934795.1	CAIZPE010000263.1_20	48.305	66	143	57	174	22	138	2.07e-32	110	d__Bacteria	p__Proteobacteria	c__Gammaproteobacteria	o__Burkholderiales	Burkholderiaceae	g__CAIZPE01	s__CAIZPE01 sp903934795
dksA	RS_GCF_000204645.1	NC_015422.1_4030	48.305	66	164	57	174	42	159	1.81e-32	111	d__Bacteria	p__Proteobacteria	c__Gammaproteobacteria	o__Burkholderiales	Burkholderiaceae	g__Alicycliphilus	s__Alicycliphilus denitrificans
dksA	GB_GCA_002397315.1	DHAE01000025.1_322	48.305	66	166	57	174	44	161	1.62e-32	111	d__Bacteria	p__Proteobacteria	c__Gammaproteobacteria	o__Burkholderiales	Burkholderiaceae	g__Acidovorax_A	s__Acidovorax_A sp002397315
dksA	RS_GCF_003755025.1	NZ_RJVL01000005.1_47	48.305	66	224	57	174	102	219	1.34e-32	113	d__Bacteria	p__Proteobacteria	c__Gammaproteobacteria	o__Burkholderiales	Burkholderiaceae	g__Diaphorobacter	s__Diaphorobacter nitroreducens
dksA	GB_GCA_900544335.1	UQUS01000001.1_44	47.967	69	188	52	174	64	183	5.5e-31	107	d__Bacteria	p__Proteobacteria	c__Gammaproteobacteria	o__Burkholderiales	Burkholderiaceae	g__Duodenibacillus	s__Duodenibacillus sp900544335
dksA	RS_GCF_004217315.1	NZ_SGWR01000002.1_141	47.899	67	161	56	174	38	156	7.08e-35	117	d__Bacteria	p__Proteobacteria	c__Gammaproteobacteria	o__Burkholderiales	Burkholderiaceae	g__Lampropedia	s__Lampropedia populi
dksA	RS_GCF_000482785.1	NZ_AXWS01000019.1_70	47.899	67	163	56	174	41	158	1.15e-32	112	d__Bacteria	p__Proteobacteria	c__Gammaproteobacteria	o__Burkholderiales	Burkholderiaceae	g__Derxia	s__Derxia gummosa
dksA	RS_GCF_014145335.1	NZ_JACIVI010000006.1_91	47.863	66	208	58	174	87	203	4.89e-32	111	d__Bacteria	p__Proteobacteria	c__Gammaproteobacteria	o__Burkholderiales	Burkholderiaceae	g__SJAQ100	s__SJAQ100 sp014145335
dksA	GB_GCA_002291945.1	DBAZ01000044.1_8	47.5	67	243	55	174	119	238	5.48e-34	117	d__Bacteria	p__Proteobacteria	c__Gammaproteobacteria	o__Burkholderiales	Burkholderiaceae	g__UBA997	s__UBA997 sp002291945
dksA	RS_GCF_001571225.1	NZ_BCTJ01000003.1_122	47.5	67	404	55	174	280	399	7.48e-34	120	d__Bacteria	p__Proteobacteria	c__Gammaproteobacteria	o__Burkholderiales	Burkholderiaceae	g__Hydrogenophaga	s__Hydrogenophaga palleronii
dksA	GB_GCA_013297875.1	JAAFIW010000008.1_37	47.5	67	359	55	174	235	354	3.11e-33	118	d__Bacteria	p__Proteobacteria	c__Gammaproteobacteria	o__Burkholderiales	Burkholderiaceae	g__JACMQX01	s__JACMQX01 sp013297875
dksA	RS_GCF_003843835.1	NZ_RKQL01000003.1_208	47.5	67	362	55	174	238	357	2.98e-33	117	d__Bacteria	p__Proteobacteria	c__Gammaproteobacteria	o__Burkholderiales	Burkholderiaceae	g__Tibeticola	s__Tibeticola sediminis
dksA	GB_GCA_903928635.1	CAIYRQ010000050.1_4	47.5	67	400	55	174	276	395	2.17e-32	116	d__Bacteria	p__Proteobacteria	c__Gammaproteobacteria	o__Burkholderiales	Burkholderiaceae	g__Rhodoferax	s__Rhodoferax sp903928635
dksA	GB_GCA_011391115.1	JAABRC010000038.1_4	47.5	67	356	55	174	232	351	2.09e-33	118	d__Bacteria	p__Proteobacteria	c__Gammaproteobacteria	o__Burkholderiales	Burkholderiaceae	g__JAABRC01	s__JAABRC01 sp011391115
dksA	RS_GCF_006386545.1	NZ_SWAR01000002.1_197	47.5	67	165	55	174	41	160	3.2e-32	111	d__Bacteria	p__Proteobacteria	c__Gammaproteobacteria	o__Burkholderiales	Burkholderiaceae	g__Pseudorivibacter	s__Pseudorivibacter rhizosphaerae
dksA	RS_GCF_000709345.1	NZ_KL448323.1_2469	47.5	67	242	55	174	118	237	4.76e-33	115	d__Bacteria	p__Proteobacteria	c__Gammaproteobacteria	o__Burkholderiales	Burkholderiaceae	g__Polaromonas	s__Polaromonas glacialis
dksA	RS_GCF_000828915.1	NZ_AP014569.1_2013	47.5	67	342	55	174	218	337	1.43e-33	118	d__Bacteria	p__Proteobacteria	c__Gammaproteobacteria	o__Burkholderiales	Burkholderiaceae	g__Serpentinomonas	s__Serpentinomonas mccroryi
dksA	GB_GCA_004323695.1	SCRU01000182.1_15	47.5	67	332	55	174	208	327	6.23e-33	116	d__Bacteria	p__Proteobacteria	c__Gammaproteobacteria	o__Burkholderiales	Burkholderiaceae	g__Rhodoferax_A	s__Rhodoferax_A sp004323695
dksA	RS_GCF_003097105.1	NZ_QEOJ01000009.1_153	47.5	67	211	55	174	87	206	6.95e-33	114	d__Bacteria	p__Proteobacteria	c__Gammaproteobacteria	o__Burkholderiales	Burkholderiaceae	g__Rhodoferax_B	s__Rhodoferax_B sp003097105
dksA	RS_GCF_014174515.1	NZ_JACJUG010000026.1_36	47.5	67	231	55	174	107	226	1.39e-32	114	d__Bacteria	p__Proteobacteria	c__Gammaproteobacteria	o__Burkholderiales	Burkholderiaceae	g__WAJ17	s__WAJ17 sp014174515
dksA	GB_GCA_011056935.1	DSNY01000027.1_57	47.5	67	275	55	174	152	270	1.08e-30	109	d__Bacteria	p__Proteobacteria	c__Gammaproteobacteria	o__Burkholderiales	Burkholderiaceae	g__DSNY01	s__DSNY01 sp011056935
dksA	RS_GCF_000196015.1	NC_007973.1_127	47.5	67	140	55	174	17	135	1.16e-32	111	d__Bacteria	p__Proteobacteria	c__Gammaproteobacteria	o__Burkholderiales	Burkholderiaceae	g__Cupriavidus	s__Cupriavidus metallidurans
dksA	RS_GCF_003892345.1	NZ_RRUE01000002.1_677	47.458	66	145	57	174	24	140	4.09e-31	107	d__Bacteria	p__Proteobacteria	c__Gammaproteobacteria	o__Burkholderiales	Burkholderiaceae	g__Lautropia	s__Lautropia dentalis
dksA	RS_GCF_001295775.1	NZ_LJIA01000020.1_55	47.458	66	174	57	174	53	169	5.85e-32	110	d__Bacteria	p__Proteobacteria	c__Gammaproteobacteria	o__Burkholderiales	Burkholderiaceae	g__AAP99	s__AAP99 sp001295775
dksA	RS_GCF_003201595.1	NZ_QJJS01000008.1_46	47.458	66	163	57	174	41	158	4.81e-33	112	d__Bacteria	p__Proteobacteria	c__Gammaproteobacteria	o__Burkholderiales	Burkholderiaceae	g__Sphaerotilus_A	s__Sphaerotilus_A hippei
dksA	RS_GCF_014489535.1	NZ_CP060783.1_3579	47.458	66	174	57	174	52	169	1.83e-32	111	d__Bacteria	p__Proteobacteria	c__Gammaproteobacteria	o__Burkholderiales	Burkholderiaceae	g__Diaphorobacter_A	s__Diaphorobacter_A aerolatus
dksA	RS_GCF_000828975.1	NZ_AP014683.1_2740	47.458	66	323	57	174	202	318	9.72e-30	107	d__Bacteria	p__Proteobacteria	c__Gammaproteobacteria	o__Burkholderiales	Burkholderiaceae	g__GJ-E10	s__GJ-E10 sp000828975
dksA	RS_GCF_000745855.1	NZ_JQKD01000044.1_17	47.458	66	243	57	174	121	238	2.25e-31	111	d__Bacteria	p__Proteobacteria	c__Gammaproteobacteria	o__Burkholderiales	Burkholderiaceae	g__Xenophilus	s__Xenophilus azovorans
dksA	RS_GCF_009765705.1	NZ_LMUX01000009.1_201	47.458	66	126	57	174	5	121	3.34e-31	107	d__Bacteria	p__Proteobacteria	c__Gammaproteobacteria	o__Burkholderiales	Burkholderiaceae	g__LMUX01	s__LMUX01 sp009765705
dksA	RS_GCF_900114705.1	NZ_FOTW01000007.1_46	47.458	66	149	57	174	28	144	3.92e-31	107	d__Bacteria	p__Proteobacteria	c__Gammaproteobacteria	o__Burkholderiales	Burkholderiaceae	g__Rugamonas	s__Rugamonas rubra
dksA	RS_GCF_000272025.2	NZ_AKCV02000025.1_84	47.458	66	140	57	174	19	135	2.73e-32	110	d__Bacteria	p__Proteobacteria	c__Gammaproteobacteria	o__Burkholderiales	Burkholderiaceae	g__AKCV01	s__AKCV01 sp000272025
dksA	GB_GCA_013824165.1	PNNH01000100.1_41	47.458	66	237	57	174	115	232	1.4e-31	111	d__Bacteria	p__Proteobacteria	c__Gammaproteobacteria	o__Burkholderiales	Burkholderiaceae	g__PNNH01	s__PNNH01 sp013824165
dksA	RS_GCF_002837145.1	NZ_NWMV01000139.1_10	47.458	66	239	57	174	117	234	3.17e-33	115	d__Bacteria	p__Proteobacteria	c__Gammaproteobacteria	o__Burkholderiales	Burkholderiaceae	g__BK-30	s__BK-30 sp002837145
dksA	GB_GCA_012727555.1	JAAYGT010000001.1_30	47.458	66	148	57	174	27	143	1.01e-31	108	d__Bacteria	p__Proteobacteria	c__Gammaproteobacteria	o__Burkholderiales	Burkholderiaceae	g__JAAYGT01	s__JAAYGT01 sp012727555
dksA	GB_GCA_009914555.1	WNDY01000006.1_72	47.458	66	221	57	174	99	216	3.6e-32	112	d__Bacteria	p__Proteobacteria	c__Gammaproteobacteria	o__Burkholderiales	Burkholderiaceae	g__WNDY01	s__WNDY01 sp009914555
dksA	RS_GCF_014284335.1	NZ_JACOGF010000006.1_267	47.458	66	152	57	174	31	147	3.49e-31	108	d__Bacteria	p__Proteobacteria	c__Gammaproteobacteria	o__Burkholderiales	Burkholderiaceae	g__Undibacterium	s__Undibacterium sp014284335
dksA	GB_GCA_002331385.1	DCYB01000002.1_249	47.458	66	166	57	174	44	161	3.98e-32	110	d__Bacteria	p__Proteobacteria	c__Gammaproteobacteria	o__Burkholderiales	Burkholderiaceae	g__UBA2121	s__UBA2121 sp002331385
dksA	RS_GCF_007558815.1	NZ_VLTJ01000039.1_36	47.458	66	153	57	174	32	148	6.17e-30	104	d__Bacteria	p__Proteobacteria	c__Gammaproteobacteria	o__Burkholderiales	Burkholderiaceae	g__Verticiella	s__Verticiella sediminum
dksA	GB_GCA_900553105.1	USCE01000073.1_6	47.154	69	141	52	174	17	136	1.08e-30	105	d__Bacteria	p__Proteobacteria	c__Gammaproteobacteria	o__Burkholderiales	Burkholderiaceae	g__CAG-521	s__CAG-521 sp900553105
dksA	RS_GCF_000026125.1	NC_009138.1_2775	47.059	67	321	56	174	199	316	9.27e-32	113	d__Bacteria	p__Proteobacteria	c__Gammaproteobacteria	o__Burkholderiales	Burkholderiaceae	g__Herminiimonas	s__Herminiimonas arsenicoxydans
dksA	RS_GCF_013416485.1	NZ_JACCEO010000001.1_299	47.059	67	148	56	174	26	143	9.79e-31	105	d__Bacteria	p__Proteobacteria	c__Gammaproteobacteria	o__Burkholderiales	Burkholderiaceae	g__JACCEO01	s__JACCEO01 sp013416485
dksA	RS_GCF_900129765.1	NZ_FQWU01000003.1_46	47.059	67	355	56	174	233	350	1.14e-29	108	d__Bacteria	p__Proteobacteria	c__Gammaproteobacteria	o__Burkholderiales	Burkholderiaceae	g__Massilia	s__Massilia sp900129765
dksA	GB_GCA_900299005.1	OMID01000112.1_24	47.059	67	209	56	174	87	204	6.93e-31	108	d__Bacteria	p__Proteobacteria	c__Gammaproteobacteria	o__Burkholderiales	Burkholderiaceae	g__SYFN01	s__SYFN01 sp900299005
dksA	RS_GCF_000743945.1	NZ_CP009238.1_297	47.059	67	146	56	174	24	141	3.66e-30	103	d__Bacteria	p__Proteobacteria	c__Gammaproteobacteria	o__Burkholderiales	Burkholderiaceae	g__Basilea	s__Basilea psittacipulmonis
dksA	RS_GCF_003402575.1	NZ_BGZJ01000001.1_673	46.721	69	141	56	177	19	139	5.13e-30	103	d__Bacteria	p__Proteobacteria	c__Gammaproteobacteria	o__Burkholderiales	Burkholderiaceae	g__Mesosutterella	s__Mesosutterella multiformis
dksA	RS_GCF_000016345.1	NC_009379.1_2055	46.667	67	163	55	174	40	158	3.71e-31	107	d__Bacteria	p__Proteobacteria	c__Gammaproteobacteria	o__Burkholderiales	Burkholderiaceae	g__Polynucleobacter	s__Polynucleobacter asymbioticus
dksA	RS_GCF_014489595.1	NZ_CP060790.1_2525	46.667	67	165	55	174	41	160	2.77e-32	110	d__Bacteria	p__Proteobacteria	c__Gammaproteobacteria	o__Burkholderiales	Burkholderiaceae	g__Acidovorax_F	s__Acidovorax_F monticola
dksA	RS_GCF_001984095.1	NZ_LYVQ01000034.1_27	46.667	67	228	55	174	104	223	2.4e-31	110	d__Bacteria	p__Proteobacteria	c__Gammaproteobacteria	o__Burkholderiales	Burkholderiaceae	g__KK5	s__KK5 sp001984095
dksA	RS_GCF_013155545.1	NZ_JABJVV010000006.1_40	46.667	67	334	55	174	210	329	1.99e-31	113	d__Bacteria	p__Proteobacteria	c__Gammaproteobacteria	o__Burkholderiales	Burkholderiaceae	g__Ramlibacter	s__Ramlibacter sp013155545
dksA	GB_GCA_903887655.1	CAISQQ010000350.1_6	46.667	67	409	55	174	285	404	2.16e-33	119	d__Bacteria	p__Proteobacteria	c__Gammaproteobacteria	o__Burkholderiales	Burkholderiaceae	g__CAINMN01	s__CAINMN01 sp903887655
dksA	RS_GCF_005503065.1	NZ_SCOE01000034.1_58	46.667	67	182	55	174	58	177	3.45e-32	111	d__Bacteria	p__Proteobacteria	c__Gammaproteobacteria	o__Burkholderiales	Burkholderiaceae	g__ALPHA2B	s__ALPHA2B sp005503065
dksA	RS_GCF_902830275.1	NZ_CADESW010000006.1_211	46.667	67	139	55	174	16	134	3.84e-31	107	d__Bacteria	p__Proteobacteria	c__Gammaproteobacteria	o__Burkholderiales	Burkholderiaceae	g__Burkholderia	s__Burkholderia stagnalis
dksA	RS_GCF_001298675.1	NZ_CYIG01000007.1_4	46.667	67	164	55	174	40	159	1.9e-32	111	d__Bacteria	p__Proteobacteria	c__Gammaproteobacteria	o__Burkholderiales	Burkholderiaceae	g__Acidovorax_C	s__Acidovorax_C caeni
dksA	RS_GCF_001476815.1	NZ_LDSL01000076.1_12	46.667	67	227	55	174	103	222	7.82e-33	114	d__Bacteria	p__Proteobacteria	c__Gammaproteobacteria	o__Burkholderiales	Burkholderiaceae	g__Pseudacidovorax	s__Pseudacidovorax intermedius_A
dksA	RS_GCF_000381265.1	NZ_KB906256.1_183	46.667	67	185	55	174	61	180	3.74e-31	108	d__Bacteria	p__Proteobacteria	c__Gammaproteobacteria	o__Burkholderiales	Burkholderiaceae	g__Curvibacter	s__Curvibacter lanceolatus
dksA	RS_GCF_000372065.1	NZ_AQVB01000013.1_50	46.667	67	152	56	175	30	148	2.84e-31	107	d__Bacteria	p__Proteobacteria	c__Gammaproteobacteria	o__Burkholderiales	Burkholderiaceae	g__Oligella	s__Oligella urethralis
dksA	RS_GCF_012849375.1	NZ_CP051684.1_2433	46.667	67	149	55	174	26	144	3.99e-31	107	d__Bacteria	p__Proteobacteria	c__Gammaproteobacteria	o__Burkholderiales	Burkholderiaceae	g__Duganella	s__Duganella sp003217375
dksA	RS_GCF_003217575.1	NZ_QJTC01000004.1_74	46.667	67	236	55	174	112	231	2.72e-31	110	d__Bacteria	p__Proteobacteria	c__Gammaproteobacteria	o__Burkholderiales	Burkholderiaceae	g__Xylophilus	s__Xylophilus ampelinus
dksA	GB_GCA_002415335.1	DHXL01000125.1_8	46.667	67	357	55	174	234	352	6.24e-31	112	d__Bacteria	p__Proteobacteria	c__Gammaproteobacteria	o__Burkholderiales	Burkholderiaceae	g__UBA5157	s__UBA5157 sp002415335
dksA	RS_GCF_001422365.1	NZ_LMMT01000012.1_396	46.667	67	245	55	174	121	240	3.53e-31	110	d__Bacteria	p__Proteobacteria	c__Gammaproteobacteria	o__Burkholderiales	Burkholderiaceae	g__Pseudorhodoferax	s__Pseudorhodoferax sp001422365
dksA	RS_GCF_014192155.1	NZ_JACHXO010000011.1_44	46.667	67	218	55	174	94	213	2.94e-32	112	d__Bacteria	p__Proteobacteria	c__Gammaproteobacteria	o__Burkholderiales	Burkholderiaceae	g__Roseateles	s__Roseateles terrae
dksA	GB_GCA_011391155.1	JAABRA010000253.1_12	40.116	97	402	3	174	235	397	1.01e-31	114	d__Bacteria	p__Proteobacteria	c__Gammaproteobacteria	o__Burkholderiales	Burkholderiaceae	g__JAABQG01	s__JAABQG01 sp011391155
dksA	GB_GCA_013360485.1	JABWBN010000066.1_4	44.848	93	251	10	174	88	246	9.12e-37	125	d__Bacteria	p__Proteobacteria	c__Gammaproteobacteria	o__Burkholderiales	Burkholderiaceae	g__Aquabacterium_A	s__Aquabacterium_A sp013360485
dksA	GB_GCA_902825995.1	CADEDE010000064.1_5	43.373	93	315	9	174	151	310	7.94e-36	123	d__Bacteria	p__Proteobacteria	c__Gammaproteobacteria	o__Burkholderiales	Burkholderiaceae	g__CADEEN01	s__CADEEN01 sp902825995
dksA	GB_GCA_012036375.1	JAAUOI010000056.1_2	42.169	93	474	9	174	313	469	1.37e-33	120	d__Bacteria	p__Proteobacteria	c__Gammaproteobacteria	o__Burkholderiales	Burkholderiaceae	g__JAAFIP01	s__JAAFIP01 sp012036375
dksA	RS_GCF_000019785.1	NC_010524.1_3821	43.75	90	163	15	174	5	158	2.44e-37	124	d__Bacteria	p__Proteobacteria	c__Gammaproteobacteria	o__Burkholderiales	Burkholderiaceae	g__Leptothrix	s__Leptothrix cholodnii
dksA	GB_GCA_903880855.1	CAIRQX010000063.1_9	40.373	90	358	14	174	199	353	4.82e-32	114	d__Bacteria	p__Proteobacteria	c__Gammaproteobacteria	o__Burkholderiales	Burkholderiaceae	g__Limnohabitans	s__Limnohabitans sp903880855
dksA	RS_GCF_003008575.1	NZ_CP027667.1_2290	41.139	89	164	17	174	8	159	1.84e-33	113	d__Bacteria	p__Proteobacteria	c__Gammaproteobacteria	o__Burkholderiales	Burkholderiaceae	g__SC2-9	s__SC2-9 sp003008575
dksA	RS_GCF_007954405.1	NZ_CP042344.1_1955	42.038	88	164	18	174	9	159	2.14e-33	113	d__Bacteria	p__Proteobacteria	c__Gammaproteobacteria	o__Burkholderiales	Burkholderiaceae	g__Comamonas_C	s__Comamonas_C sp007954405
dksA	RS_GCF_000253115.1	NC_014145.1_2366	41.026	88	163	22	177	12	161	2.19e-34	116	d__Bacteria	p__Proteobacteria	c__Gammaproteobacteria	o__Burkholderiales	Burkholderiaceae	g__Thiomonas	s__Thiomonas arsenitoxydans
dksA	RS_GCF_003719195.1	NZ_CP024996.1_175	41.558	87	162	21	174	5	157	8.6e-33	112	d__Bacteria	p__Proteobacteria	c__Gammaproteobacteria	o__Burkholderiales	Burkholderiaceae	g__Herbaspirillum	s__Herbaspirillum rubrisubalbicans
dksA	RS_GCF_004362525.1	NZ_SNXS01000002.1_1060	43.137	86	222	22	174	71	217	1.32e-33	116	d__Bacteria	p__Proteobacteria	c__Gammaproteobacteria	o__Burkholderiales	Burkholderiaceae	g__Paucibacter	s__Paucibacter toxinivorans
dksA	RS_GCF_003991585.1	NZ_PQSP01000002.1_80	42.581	86	163	22	174	10	158	1.77e-34	116	d__Bacteria	p__Proteobacteria	c__Gammaproteobacteria	o__Burkholderiales	Burkholderiaceae	g__Saezia	s__Saezia sanguinis
dksA	RS_GCF_001984055.1	NZ_LYVO01000104.1_16	42.484	86	182	22	174	31	177	7.28e-34	116	d__Bacteria	p__Proteobacteria	c__Gammaproteobacteria	o__Burkholderiales	Burkholderiaceae	g__Variovorax	s__Variovorax sp001984055
dksA	RS_GCF_000211835.1	NZ_AEGR01000032.1_13	42.484	86	185	22	174	34	180	4.16e-33	113	d__Bacteria	p__Proteobacteria	c__Gammaproteobacteria	o__Burkholderiales	Burkholderiaceae	g__Hylemonella	s__Hylemonella gracilis
dksA	GB_GCA_012729605.1	JAAYCV010000123.1_12	41.176	86	155	22	174	4	150	3.08e-35	117	d__Bacteria	p__Proteobacteria	c__Gammaproteobacteria	o__Burkholderiales	Burkholderiaceae	g__Brachymonas	s__Brachymonas sp012729605
dksA	RS_GCF_002158865.1	NZ_CP021455.1_3519	41.176	86	162	22	174	11	157	6.83e-33	112	d__Bacteria	p__Proteobacteria	c__Gammaproteobacteria	o__Burkholderiales	Burkholderiaceae	g__Comamonas_E	s__Comamonas_E serinivorans
dksA	GB_GCA_903970185.1	CAJCIC010000070.1_20	40.994	86	181	22	174	17	176	1.69e-30	106	d__Bacteria	p__Proteobacteria	c__Gammaproteobacteria	o__Burkholderiales	Burkholderiaceae	g__CAJCIC01	s__CAJCIC01 sp903970185
dksA	GB_GCA_003136595.1	PLEY01000115.1_98	40.361	86	186	22	174	17	181	1.01e-31	110	d__Bacteria	p__Proteobacteria	c__Gammaproteobacteria	o__Burkholderiales	Burkholderiaceae	g__BOG-994	s__BOG-994 sp003136595
dksA	GB_GCA_002405475.1	DHLX01000013.1_14	43.709	85	149	24	174	3	144	2.13e-35	117	d__Bacteria	p__Proteobacteria	c__Gammaproteobacteria	o__Burkholderiales	Burkholderiaceae	g__UBA4657	s__UBA4657 sp002405475
dksA	RS_GCF_000400995.2	NZ_DF238950.1_278	41.667	85	164	23	174	10	159	2.13e-32	111	d__Bacteria	p__Proteobacteria	c__Gammaproteobacteria	o__Burkholderiales	Burkholderiaceae	g__MR-S7	s__MR-S7 sp000400995
dksA	GB_GCA_002359635.1	DENJ01000082.1_17	41.026	85	166	23	174	13	161	4.61e-32	110	d__Bacteria	p__Proteobacteria	c__Gammaproteobacteria	o__Burkholderiales	Burkholderiaceae	g__UBA3064	s__UBA3064 sp002359635
dksA	GB_GCA_903894155.1	CAITPF010000296.1_3	43.333	84	155	25	174	2	150	3.66e-32	110	d__Bacteria	p__Proteobacteria	c__Gammaproteobacteria	o__Burkholderiales	Burkholderiaceae	g__NBD-18	s__NBD-18 sp903894155
dksA	RS_GCF_004217215.1	NZ_SHKP01000004.1_88	42.038	84	163	26	174	8	158	2.41e-34	115	d__Bacteria	p__Proteobacteria	c__Gammaproteobacteria	o__Burkholderiales	Burkholderiaceae	g__Rivibacter	s__Rivibacter subsaxonicus
dksA	GB_GCA_013817345.1	JACDCW010000062.1_13	43.624	83	299	28	174	146	294	5.56e-34	119	d__Bacteria	p__Proteobacteria	c__Gammaproteobacteria	o__Burkholderiales	Burkholderiaceae	g__Methylibium	s__Methylibium sp013817345
dksA	GB_GCA_005788065.1	SXZD01000265.1_2	45.714	79	142	35	174	5	137	4.2e-34	114	d__Bacteria	p__Proteobacteria	c__Gammaproteobacteria	o__Burkholderiales	Burkholderiaceae	g__SXZD01	s__SXZD01 sp005788065
dksA	RS_GCF_003096595.1	NZ_QEKO01000001.1_265	43.972	79	148	34	174	4	143	3.95e-32	110	d__Bacteria	p__Proteobacteria	c__Gammaproteobacteria	o__Burkholderiales	Burkholderiaceae	g__Pusillimonas	s__Pusillimonas noertemannii
dksA	RS_GCF_000506985.1	NZ_KI650979.1_1861	43.262	79	150	34	174	6	145	1.5e-30	106	d__Bacteria	p__Proteobacteria	c__Gammaproteobacteria	o__Burkholderiales	Burkholderiaceae	g__Advenella	s__Advenella kashmirensis_A
dksA	RS_GCF_900155955.1	NZ_FTPM01000001.1_1406	42.553	79	146	34	174	2	141	2.14e-31	107	d__Bacteria	p__Proteobacteria	c__Gammaproteobacteria	o__Burkholderiales	Burkholderiaceae	g__Mycetohabitans	s__Mycetohabitans sp900155955
dksA	RS_GCF_013416455.1	NZ_JACCES010000001.1_346	40.426	79	148	34	174	4	143	8.84e-29	101	d__Bacteria	p__Proteobacteria	c__Gammaproteobacteria	o__Burkholderiales	Burkholderiaceae	g__JACCES01	s__JACCES01 sp013416455
dksA	RS_GCF_000297775.1	NZ_JH815514.1_181	43.704	76	140	40	174	2	135	9.84e-33	110	d__Bacteria	p__Proteobacteria	c__Gammaproteobacteria	o__Burkholderiales	Burkholderiaceae	g__Sutterella	s__Sutterella wadsworthensis_A
dksA	RS_GCF_902859935.1	NZ_CADIKI010000007.1_217	42.222	76	140	40	174	2	135	2.6e-30	105	d__Bacteria	p__Proteobacteria	c__Gammaproteobacteria	o__Burkholderiales	Burkholderiaceae	g__Paraburkholderia	s__Paraburkholderia fynbosensis
dksA	RS_GCF_003752175.1	NZ_RJVF01000009.1_246	40.385	76	165	40	174	5	160	2.05e-32	111	d__Bacteria	p__Proteobacteria	c__Gammaproteobacteria	o__Burkholderiales	Burkholderiaceae	g__BIGb0124	s__BIGb0124 sp003752175
dksA	RS_GCF_000276685.1	NC_018108.1_216	42.623	69	157	56	177	35	155	3.08e-28	99.4	d__Bacteria	p__Proteobacteria	c__Gammaproteobacteria	o__Burkholderiales	Burkholderiaceae	g__Taylorella	s__Taylorella equigenitalis
dksA	GB_GCA_001770855.1	MESE01000001.1_290	46.218	67	324	56	174	202	319	3.62e-30	109	d__Bacteria	p__Proteobacteria	c__Gammaproteobacteria	o__Burkholderiales	Burkholderiaceae	g__MESE01	s__MESE01 sp001770855
dksA	RS_GCF_900107095.1	NZ_FNOR01000013.1_36	46.218	67	314	56	174	192	309	3.21e-30	109	d__Bacteria	p__Proteobacteria	c__Gammaproteobacteria	o__Burkholderiales	Burkholderiaceae	g__Collimonas	s__Collimonas sp900107095
dksA	RS_GCF_002127965.1	NZ_CP018787.1_801	46.218	67	148	56	174	26	143	7.09e-31	106	d__Bacteria	p__Proteobacteria	c__Gammaproteobacteria	o__Burkholderiales	Burkholderiaceae	g__Oxalobacter	s__Oxalobacter formigenes
dksA	RS_GCF_014200675.1	NZ_JACHCI010000001.1_222	46.218	67	151	56	174	29	146	1.93e-30	106	d__Bacteria	p__Proteobacteria	c__Gammaproteobacteria	o__Burkholderiales	Burkholderiaceae	g__Janthinobacterium	s__Janthinobacterium sp014200675
dksA	GB_GCA_903970145.1	CAJCHO010000051.1_23	46.218	67	183	56	174	61	178	6.44e-30	105	d__Bacteria	p__Proteobacteria	c__Gammaproteobacteria	o__Burkholderiales	Burkholderiaceae	g__CAJCHO01	s__CAJCHO01 sp903970145
dksA	RS_GCF_005503335.1	NZ_SCMQ01000015.1_49	45.833	67	293	55	174	169	288	3.6e-32	114	d__Bacteria	p__Proteobacteria	c__Gammaproteobacteria	o__Burkholderiales	Burkholderiaceae	g__SCMQ01	s__SCMQ01 sp005503335
dksA	RS_GCF_900113225.1	NZ_FOZE01000001.1_58	45.833	67	212	55	174	88	207	3.52e-32	112	d__Bacteria	p__Proteobacteria	c__Gammaproteobacteria	o__Burkholderiales	Burkholderiaceae	g__Mitsuaria	s__Mitsuaria sp900113225
dksA	RS_GCF_001262075.1	NZ_CP012073.1_879	45.833	67	204	55	174	80	199	2.31e-32	111	d__Bacteria	p__Proteobacteria	c__Gammaproteobacteria	o__Burkholderiales	Burkholderiaceae	g__Ottowia	s__Ottowia sp001262075
dksA	GB_GCA_004298905.1	SCTK01000007.1_89	45.833	67	303	55	174	180	298	1.23e-29	107	d__Bacteria	p__Proteobacteria	c__Gammaproteobacteria	o__Burkholderiales	Burkholderiaceae	g__SCTK01	s__SCTK01 sp004298905
dksA	RS_GCF_003053545.1	NZ_QAXU01000002.1_426	45.833	67	166	55	174	42	161	3.71e-31	108	d__Bacteria	p__Proteobacteria	c__Gammaproteobacteria	o__Burkholderiales	Burkholderiaceae	g__Acidovorax	s__Acidovorax sp003053545
dksA	RS_GCF_000621025.1	NZ_JHZJ01000010.1_135	45.833	67	261	56	175	139	257	1.26e-30	108	d__Bacteria	p__Proteobacteria	c__Gammaproteobacteria	o__Burkholderiales	Burkholderiaceae	g__Brackiella	s__Brackiella oedipodis
dksA	GB_GCA_903928495.1	CAIYQZ010000048.1_103	45.833	67	397	55	174	273	392	1.64e-31	114	d__Bacteria	p__Proteobacteria	c__Gammaproteobacteria	o__Burkholderiales	Burkholderiaceae	g__UBA2334	s__UBA2334 sp903928495
dksA	RS_GCF_000970345.1	NZ_LAQU01000003.1_65	45.833	67	140	55	174	17	135	7.23e-31	107	d__Bacteria	p__Proteobacteria	c__Gammaproteobacteria	o__Burkholderiales	Burkholderiaceae	g__Robbsia	s__Robbsia andropogonis
dksA	RS_GCF_001684025.1	NZ_LXRJ01000022.1_13	45.833	67	140	55	174	17	135	1.36e-30	105	d__Bacteria	p__Proteobacteria	c__Gammaproteobacteria	o__Burkholderiales	Burkholderiaceae	g__Glomeribacter	s__Glomeribacter gigasporarum_A
dksA	GB_GCA_903885415.1	CAISIP010000371.1_6	45.833	67	311	55	174	187	306	1.58e-32	115	d__Bacteria	p__Proteobacteria	c__Gammaproteobacteria	o__Burkholderiales	Burkholderiaceae	g__CAISIP01	s__CAISIP01 sp903885415
dksA	GB_GCA_002842205.1	PHCI01000007.1_44	45.833	67	183	55	174	59	178	3.25e-32	111	d__Bacteria	p__Proteobacteria	c__Gammaproteobacteria	o__Burkholderiales	Burkholderiaceae	g__PHCI01	s__PHCI01 sp002842205
dksA	GB_GCA_001724785.1	MEDL01000107.1_8	45.833	67	244	55	174	120	239	1.08e-31	111	d__Bacteria	p__Proteobacteria	c__Gammaproteobacteria	o__Burkholderiales	Burkholderiaceae	g__Giesbergeria	s__Giesbergeria sp001724785
dksA	RS_GCF_000015565.1	NC_008786.1_4437	45	67	258	55	174	134	253	2.75e-30	108	d__Bacteria	p__Proteobacteria	c__Gammaproteobacteria	o__Burkholderiales	Burkholderiaceae	g__Verminephrobacter	s__Verminephrobacter eiseniae
dksA	RS_GCF_002211445.1	NZ_LSTO01000001.1_16	45	67	319	55	174	196	314	3.05e-29	107	d__Bacteria	p__Proteobacteria	c__Gammaproteobacteria	o__Burkholderiales	Burkholderiaceae	g__Noviherbaspirillum	s__Noviherbaspirillum denitrificans
dksA	GB_GCA_003132085.1	PKWO01000486.1_1	45	67	344	55	174	221	339	1.11e-29	108	d__Bacteria	p__Proteobacteria	c__Gammaproteobacteria	o__Burkholderiales	Burkholderiaceae	g__PKWO01	s__PKWO01 sp003132085
dksA	RS_GCF_001592225.1	NZ_BCWN01000013.1_37	44.538	67	147	56	174	25	142	1.4e-29	103	d__Bacteria	p__Proteobacteria	c__Gammaproteobacteria	o__Burkholderiales	Burkholderiaceae	g__Castellaniella	s__Castellaniella caeni
dksA	GB_GCA_900542195.1	UQNA01000033.1_2	44.538	67	214	56	174	92	209	5.42e-30	105	d__Bacteria	p__Proteobacteria	c__Gammaproteobacteria	o__Burkholderiales	Burkholderiaceae	g__Turicimonas	s__Turicimonas sp900542195
dksA	GB_GCA_903870145.1	CAIQBO010000020.1_50	44.167	67	404	55	174	280	399	2.59e-30	110	d__Bacteria	p__Proteobacteria	c__Gammaproteobacteria	o__Burkholderiales	Burkholderiaceae	g__Limnohabitans_A	s__Limnohabitans_A sp903870145
dksA	RS_GCF_000767615.3	NZ_CP009553.3_4619	46.61	66	225	57	174	104	220	1.97e-30	108	d__Bacteria	p__Proteobacteria	c__Gammaproteobacteria	o__Burkholderiales	Burkholderiaceae	g__Pandoraea	s__Pandoraea pnomenusa
dksA	RS_GCF_014207855.1	NZ_JACHKZ010000005.1_126	46.61	66	161	57	174	39	156	2.3e-30	105	d__Bacteria	p__Proteobacteria	c__Gammaproteobacteria	o__Burkholderiales	Burkholderiaceae	g__Comamonas	s__Comamonas odontotermitis
dksA	RS_GCF_004004565.1	NZ_SACM01000002.1_474	46.61	66	171	57	174	49	166	7.39e-32	109	d__Bacteria	p__Proteobacteria	c__Gammaproteobacteria	o__Burkholderiales	Burkholderiaceae	g__Inhella	s__Inhella crocodyli
dksA	RS_GCF_004358105.1	NZ_SMYL01000004.1_32	46.61	66	152	57	174	31	147	5.2e-30	104	d__Bacteria	p__Proteobacteria	c__Gammaproteobacteria	o__Burkholderiales	Burkholderiaceae	g__Solimicrobium	s__Solimicrobium aquatica
dksA	RS_GCF_008831265.1	NZ_VTTH01000004.1_246	46.61	66	245	57	174	124	240	3.9e-30	107	d__Bacteria	p__Proteobacteria	c__Gammaproteobacteria	o__Burkholderiales	Burkholderiaceae	g__Lacisediminimonas	s__Lacisediminimonas profundi
dksA	RS_GCF_004153685.1	NZ_SDQD01000001.1_1082	46.61	66	148	57	174	27	143	6.25e-30	103	d__Bacteria	p__Proteobacteria	c__Gammaproteobacteria	o__Burkholderiales	Burkholderiaceae	g__Pusillimonas_C	s__Pusillimonas_C harenae
dksA	GB_GCA_013298415.1	JAAFHN010000033.1_3	46.61	66	163	57	174	41	158	1.57e-31	108	d__Bacteria	p__Proteobacteria	c__Gammaproteobacteria	o__Burkholderiales	Burkholderiaceae	g__JAAFHN01	s__JAAFHN01 sp013298415
dksA	RS_GCF_003854895.1	NZ_CP033966.1_4939	46.61	66	163	57	174	42	158	2.63e-29	103	d__Bacteria	p__Proteobacteria	c__Gammaproteobacteria	o__Burkholderiales	Burkholderiaceae	g__Pigmentiphaga	s__Pigmentiphaga sp003854895
dksA	GB_GCA_903836575.1	CAILRJ010000038.1_31	46.61	66	134	57	174	13	129	5.67e-30	103	d__Bacteria	p__Proteobacteria	c__Gammaproteobacteria	o__Burkholderiales	Burkholderiaceae	g__CAILRJ01	s__CAILRJ01 sp903836575
dksA	RS_GCF_014237865.1	NZ_JACJUU010000002.1_54	46.61	66	150	57	174	29	145	3.31e-30	104	d__Bacteria	p__Proteobacteria	c__Gammaproteobacteria	o__Burkholderiales	Burkholderiaceae	g__Pusillimonas_A	s__Pusillimonas_A sp014237865
dksA	RS_GCF_002837135.1	NZ_NWBQ01000043.1_21	46.61	66	162	57	174	40	157	2.51e-32	110	d__Bacteria	p__Proteobacteria	c__Gammaproteobacteria	o__Burkholderiales	Burkholderiaceae	g__Macromonas	s__Macromonas bipunctata
dksA	RS_GCF_005280735.1	NZ_CP040077.1_4174	46.61	66	140	57	174	19	135	6.01e-30	104	d__Bacteria	p__Proteobacteria	c__Gammaproteobacteria	o__Burkholderiales	Burkholderiaceae	g__Trinickia	s__Trinickia sp005280735
dksA	RS_GCF_003971065.1	NZ_RYDV01000002.1_410	46.61	66	148	57	174	27	143	4.95e-30	104	d__Bacteria	p__Proteobacteria	c__Gammaproteobacteria	o__Burkholderiales	Burkholderiaceae	g__Candidimonas_A	s__Candidimonas_A sp003971065
dksA	RS_GCF_902859895.1	NZ_CADIKM010000002.1_288	46.61	66	140	57	174	19	135	5.63e-30	104	d__Bacteria	p__Proteobacteria	c__Gammaproteobacteria	o__Burkholderiales	Burkholderiaceae	g__Pararobbsia	s__Pararobbsia alpina
dksA	GB_GCA_002434305.1	DJJU01000007.1_159	46.61	66	164	57	174	42	159	3.42e-31	107	d__Bacteria	p__Proteobacteria	c__Gammaproteobacteria	o__Burkholderiales	Burkholderiaceae	g__Pulveribacter	s__Pulveribacter sp002434305
dksA	RS_GCF_004342005.1	NZ_SMBX01000001.1_343	45.763	66	149	57	174	28	144	4.17e-29	102	d__Bacteria	p__Proteobacteria	c__Gammaproteobacteria	o__Burkholderiales	Burkholderiaceae	g__Paracandidimonas	s__Paracandidimonas soli
dksA	RS_GCF_900089455.2	NZ_LT907988.1_4260	45.763	66	157	57	174	36	152	5.3e-29	102	d__Bacteria	p__Proteobacteria	c__Gammaproteobacteria	o__Burkholderiales	Burkholderiaceae	g__Orrella	s__Orrella dioscoreae
dksA	RS_GCF_004153445.1	NZ_SDQC01000004.1_318	45.763	66	148	57	174	27	143	7.88e-30	103	d__Bacteria	p__Proteobacteria	c__Gammaproteobacteria	o__Burkholderiales	Burkholderiaceae	g__Pusillimonas_B	s__Pusillimonas_B soli
dksA	GB_GCA_001544595.2	FCOH02000008.1_118	45.763	66	139	57	174	18	134	1.22e-29	103	d__Bacteria	p__Proteobacteria	c__Gammaproteobacteria	o__Burkholderiales	Burkholderiaceae	g__Caballeronia	s__Caballeronia peredens
dksA	RS_GCF_002209565.1	NZ_NJIH01000007.1_371	45.763	66	148	57	174	27	143	5.76e-29	102	d__Bacteria	p__Proteobacteria	c__Gammaproteobacteria	o__Burkholderiales	Burkholderiaceae	g__Candidimonas	s__Candidimonas nitroreducens
dksA	GB_GCA_002422175.1	DITR01000011.1_4	45.763	66	173	57	174	52	168	2.88e-29	102	d__Bacteria	p__Proteobacteria	c__Gammaproteobacteria	o__Burkholderiales	Burkholderiaceae	g__SCGC-AAA027-K21	s__SCGC-AAA027-K21 sp002422175
dksA	GB_GCA_004322135.1	SCSG01000020.1_32	45.763	66	148	57	174	27	143	1.48e-30	105	d__Bacteria	p__Proteobacteria	c__Gammaproteobacteria	o__Burkholderiales	Burkholderiaceae	g__Eoetvoesia	s__Eoetvoesia sp004322135
dksA	GB_GCA_009921245.1	RFXW01000005.1_34	45.763	66	169	57	174	47	164	8.6e-32	108	d__Bacteria	p__Proteobacteria	c__Gammaproteobacteria	o__Burkholderiales	Burkholderiaceae	g__RFXW01	s__RFXW01 lacus_A
dksA	RS_GCF_011290505.1	NZ_JAANPV010000004.1_74	45.299	66	148	58	174	28	143	2.06e-28	100	d__Bacteria	p__Proteobacteria	c__Gammaproteobacteria	o__Burkholderiales	Burkholderiaceae	g__Paenalcaligenes	s__Paenalcaligenes suwonensis
dksA	RS_GCF_003123725.1	NZ_QETA01000006.1_175	44.915	66	154	57	174	33	149	1.62e-29	103	d__Bacteria	p__Proteobacteria	c__Gammaproteobacteria	o__Burkholderiales	Burkholderiaceae	g__Corticimicrobacter	s__Corticimicrobacter populi
dksA	GB_GCA_004297945.1	SCRC01000083.1_27	44.915	66	148	57	174	27	143	2.14e-28	100	d__Bacteria	p__Proteobacteria	c__Gammaproteobacteria	o__Burkholderiales	Burkholderiaceae	g__Paralcaligenes	s__Paralcaligenes sp004297945
dksA	RS_GCF_013416525.1	NZ_JACCEM010000005.1_261	44.915	66	148	57	174	27	143	8.76e-30	103	d__Bacteria	p__Proteobacteria	c__Gammaproteobacteria	o__Burkholderiales	Burkholderiaceae	g__Parapusillimonas	s__Parapusillimonas granuli
dksA	RS_GCF_002443155.1	NZ_CP023667.1_157	44.915	66	146	57	174	25	141	3.37e-28	99.8	d__Bacteria	p__Proteobacteria	c__Gammaproteobacteria	o__Burkholderiales	Burkholderiaceae	g__Alcaligenes	s__Alcaligenes faecalis
dksA	RS_GCF_004216755.1	NZ_SGWZ01000001.1_546	44.068	66	156	57	174	35	151	5.18e-28	99.8	d__Bacteria	p__Proteobacteria	c__Gammaproteobacteria	o__Burkholderiales	Burkholderiaceae	g__Kerstersia	s__Kerstersia gyiorum
dksA	GB_GCA_000980495.1	LARN01000001.1_72	44.068	66	240	57	174	119	235	3.56e-28	101	d__Bacteria	p__Proteobacteria	c__Gammaproteobacteria	o__Burkholderiales	Burkholderiaceae	g__Parasutterella	s__Parasutterella sp000980495
dksA	RS_GCF_009763255.1	NZ_WSJB01000018.1_242	44.068	66	155	57	174	34	150	2.94e-28	100	d__Bacteria	p__Proteobacteria	c__Gammaproteobacteria	o__Burkholderiales	Burkholderiaceae	g__Bordetella_A	s__Bordetella_A sp009763255
dksA	GB_GCA_004298545.1	SCQX01000316.1_10	43.22	66	148	57	174	27	143	9.63e-28	98.6	d__Bacteria	p__Proteobacteria	c__Gammaproteobacteria	o__Burkholderiales	Burkholderiaceae	g__SCQX01	s__SCQX01 sp004298545
dksA	RS_GCF_009833965.1	NZ_CP047165.1_1512	39.735	84	150	25	174	2	145	3.41e-30	104	d__Bacteria	p__Proteobacteria	c__Gammaproteobacteria	o__Burkholderiales	Burkholderiaceae	g__Pelistega	s__Pelistega sp009833965
dksA	GB_GCA_003605115.1	QZKY01000005.1_79	39.189	83	155	27	174	4	150	8.84e-30	103	d__Bacteria	p__Proteobacteria	c__Gammaproteobacteria	o__Burkholderiales	Burkholderiaceae	g__QZKY01	s__QZKY01 sp003605115
dksA	RS_GCF_001457475.1	NZ_LN831029.1_5932	38.961	86	155	22	174	4	150	1.08e-28	102	d__Bacteria	p__Proteobacteria	c__Gammaproteobacteria	o__Burkholderiales	Burkholderiaceae	g__Achromobacter	s__Achromobacter xylosoxidans
dksA	RS_GCF_001676725.1	NZ_CP016172.1_4921	38.961	86	155	22	174	4	150	1.76e-28	101	d__Bacteria	p__Proteobacteria	c__Gammaproteobacteria	o__Burkholderiales	Burkholderiaceae	g__Bordetella_C	s__Bordetella_C flabilis
dksA	RS_GCF_003999715.1	NZ_CP022481.1_3059	38.961	87	224	21	174	67	219	6.88e-30	106	d__Bacteria	p__Proteobacteria	c__Gammaproteobacteria	o__Burkholderiales	Burkholderiaceae	g__Ralstonia	s__Ralstonia pseudosolanacearum
dksA	RS_GCF_009866805.1	NZ_SIZW01000041.1_251	38.562	86	154	22	174	4	149	1.72e-27	98.6	d__Bacteria	p__Proteobacteria	c__Gammaproteobacteria	o__Burkholderiales	Burkholderiaceae	g__KS-M25	s__KS-M25 sp009866805
dksA	RS_GCF_900078705.1	NZ_FKIF01000002.1_634	37.662	86	155	22	174	4	150	1.69e-27	98.6	d__Bacteria	p__Proteobacteria	c__Gammaproteobacteria	o__Burkholderiales	Burkholderiaceae	g__Bordetella_B	s__Bordetella_B ansorpii_A
dksA	RS_GCF_000306945.1	NC_018518.1_3304	37.662	86	155	22	174	4	150	9.76e-28	99	d__Bacteria	p__Proteobacteria	c__Gammaproteobacteria	o__Burkholderiales	Burkholderiaceae	g__Bordetella	s__Bordetella pertussis
dksA	RS_GCF_003056055.1	NZ_PYFP01000002.1_1497	37.288	97	193	2	174	13	188	5.2e-32	111	d__Bacteria	p__Proteobacteria	c__Gammaproteobacteria	o__Burkholderiales	Burkholderiaceae	g__Glaciimonas	s__Glaciimonas sp003056055
dksA	GB_GCA_009925965.1	RFPW01000124.1_6	32	27	569	5	52	307	356	2.7	24.6	d__Bacteria	p__Proteobacteria	c__Gammaproteobacteria	o__Burkholderiales	Burkholderiaceae	g__RFPW01	s__RFPW01 sp009925965
dksA	GB_GCA_002340675.1	DDMP01000111.1_23	31.707	23	352	42	82	211	251	2	24.6	d__Bacteria	p__Proteobacteria	c__Gammaproteobacteria	o__Burkholderiales	Burkholderiaceae	g__RS62	s__RS62 sp002340675
dksA	GB_GCA_002441445.1	DJWC01000085.1_104	29.31	32	301	38	94	105	157	2.9	25	d__Bacteria	p__Proteobacteria	c__Gammaproteobacteria	o__Burkholderiales	Burkholderiaceae	g__UBA6240	s__UBA6240 sp002441445
dksA	GB_GCA_903866395.1	CAIPNM010000041.1_13	28.571	61	129	59	167	3	114	1.62e-07	45.4	d__Bacteria	p__Proteobacteria	c__Gammaproteobacteria	o__Burkholderiales	Burkholderiaceae	g__SYIM01	s__SYIM01 sp903866395
dksA	RS_GCF_000319245.1	NC_019814.1_102	43.902	69	159	56	178	37	158	2.59e-29	101	d__Bacteria	p__Proteobacteria	c__Gammaproteobacteria	o__Burkholderiales	Burkholderiaceae_A	g__Kinetoplastibacterium	s__Kinetoplastibacterium blastocrithidii
dksA	RS_GCF_000441555.1	NC_021885.1_160	41.803	69	152	56	177	30	150	5.32e-26	92	d__Bacteria	p__Proteobacteria	c__Gammaproteobacteria	o__Burkholderiales	Burkholderiaceae_A	g__Profftella	s__Profftella armatura
dksA	GB_GCA_902586195.1	CACIGF010000011.1_25	29.87	43	517	11	87	358	422	0.026	29.6	d__Bacteria	p__Proteobacteria	c__Gammaproteobacteria	o__Burkholderiales	Burkholderiaceae_A	g__UBA7377	s__UBA7377 sp902586195
dksA	GB_GCA_902563055.1	CACEWE010000018.1_13	61.538	73	145	46	175	11	140	7.81e-58	174	d__Bacteria	p__Proteobacteria	c__Gammaproteobacteria	o__CACEW01	CACEW01	g__CACEW01	s__CACEW01 sp902563055
dksA	GB_GCA_902597385.1	CACJXQ010000001.1_72	45.238	71	235	50	175	104	229	4.63e-30	106	d__Bacteria	p__Proteobacteria	c__Gammaproteobacteria	o__CACJXQ01	CACJXQ01	g__CACJXQ01	s__CACJXQ01 sp902597385
dksA	GB_GCA_902826775.1	CADEHE010000010.1_125	61.765	76	146	40	175	7	142	2.35e-62	187	d__Bacteria	p__Proteobacteria	c__Gammaproteobacteria	o__Burkholderiales	CADEHE01	g__CADEHE01	s__CADEHE01 sp902826775
dksA	GB_GCA_903831455.1	CAIKXV010000175.1_1	61.24	72	141	47	175	9	137	2.91e-57	173	d__Bacteria	p__Proteobacteria	c__Gammaproteobacteria	o__Burkholderiales	CAIKXV01	g__CAIKXV01	s__CAIKXV01 sp903831455
dksA	GB_GCA_903870015.1	CAIQBE010000041.1_4	68.702	74	141	45	175	7	137	6.31e-67	197	d__Bacteria	p__Proteobacteria	c__Gammaproteobacteria	o__CAIQBE01	CAIQBE01	g__CAIQBE01	s__CAIQBE01 sp903870015
dksA	GB_GCA_903824965.1	CAIJYR010000046.1_15	61.719	72	141	49	176	13	140	4.62e-57	172	d__Bacteria	p__Proteobacteria	c__Gammaproteobacteria	o__CAIRSR01	CAIRSR01	g__CAIRSR01	s__CAIRSR01 sp903824965
dksA	GB_GCA_001801745.1	MGYM01000052.1_8	60.241	91	267	14	175	97	262	3.2e-67	202	d__Bacteria	p__Proteobacteria	c__Gammaproteobacteria	o__CAISUE01	CAISUE01	g__HIGHO2-12-38-15	s__HIGHO2-12-38-15 sp001801745
dksA	GB_GCA_903888615.1	CAISUE010000011.1_27	65.254	66	147	58	175	26	143	3.66e-53	162	d__Bacteria	p__Proteobacteria	c__Gammaproteobacteria	o__CAISUE01	CAISUE01	g__CAISUE01	s__CAISUE01 sp903888615
dksA	RS_GCF_900460955.1	NZ_UFUW01000001.1_2496	62.4	70	141	50	174	10	134	2.18e-55	168	d__Bacteria	p__Proteobacteria	c__Gammaproteobacteria	o__Cardiobacteriales	Cardiobacteriaceae	g__Cardiobacterium	s__Cardiobacterium valvarum
dksA	RS_GCF_900460215.1	NZ_UHIA01000004.1_1142	60	70	146	50	174	15	139	6.17e-53	162	d__Bacteria	p__Proteobacteria	c__Gammaproteobacteria	o__Cardiobacteriales	Cardiobacteriaceae	g__Suttonella	s__Suttonella indologenes
dksA	RS_GCF_001263335.1	NZ_LGVW01000026.1_28	59.2	70	144	50	174	11	135	9.4e-51	156	d__Bacteria	p__Proteobacteria	c__Gammaproteobacteria	o__Cardiobacteriales	Cardiobacteriaceae	g__Dichelobacter	s__Dichelobacter nodosus
dksA	RS_GCF_001888055.1	NZ_LXHZ01000027.1_20	57.6	70	134	51	175	4	128	3.65e-49	152	d__Bacteria	p__Proteobacteria	c__Gammaproteobacteria	o__Cardiobacteriales	Cardiobacteriaceae	g__Rappaport	s__Rappaport israeli
dksA	RS_GCF_009362845.1	NZ_WHNW01000002.1_254	53.39	66	141	48	165	11	128	2.04e-44	140	d__Bacteria	p__Proteobacteria	c__Gammaproteobacteria	o__Cardiobacteriales	Cardiobacteriaceae	g__ML27	s__ML27 sp009362845
dksA	GB_GCA_009786085.1	WQTW01000016.1_27	49.565	65	148	52	166	24	135	6.2e-29	100	d__Bacteria	p__Proteobacteria	c__Gammaproteobacteria	o__Burkholderiales	Casimicrobiaceae	g__UBA931	s__UBA931 sp009786085
dksA	GB_GCA_005883655.1	VBDA01000116.1_15	47.321	63	174	55	166	51	161	6.51e-30	104	d__Bacteria	p__Proteobacteria	c__Gammaproteobacteria	o__Burkholderiales	Casimicrobiaceae	g__PALSA-1003	s__PALSA-1003 sp005883655
dksA	GB_GCA_003153335.1	PLYG01000136.1_7	47.273	62	143	57	166	22	130	8.94e-29	101	d__Bacteria	p__Proteobacteria	c__Gammaproteobacteria	o__Burkholderiales	Casimicrobiaceae	g__PALSA-1005	s__PALSA-1005 sp003153335
dksA	GB_GCA_005881895.1	VBCG01000147.1_9	43.75	63	149	55	166	25	135	6.5e-26	94	d__Bacteria	p__Proteobacteria	c__Gammaproteobacteria	o__Burkholderiales	Casimicrobiaceae	g__VBCG01	s__VBCG01 sp005881895
dksA	GB_GCA_010365205.1	JAAFGU010000243.1_5	46.364	62	152	57	166	31	139	8.6e-26	93.6	d__Bacteria	p__Proteobacteria	c__Gammaproteobacteria	o__Burkholderiales	Casimicrobiaceae	g__CAIWHR01	s__CAIWHR01 sp010365205
dksA	GB_GCA_013298695.1	JAAFIS010000001.1_255	45.455	62	362	57	166	241	349	2.75e-26	99.8	d__Bacteria	p__Proteobacteria	c__Gammaproteobacteria	o__Burkholderiales	Casimicrobiaceae	g__Casimicrobium	s__Casimicrobium sp013298695
dksA	RS_GCF_003610775.1	NZ_RAQO01000008.1_393	63.309	78	149	40	178	10	148	4.15e-62	186	d__Bacteria	p__Proteobacteria	c__Gammaproteobacteria	o__Enterobacterales	Celerinatantimonadaceae	g__Alginatibacterium	s__Alginatibacterium sediminis
dksA	RS_GCF_000414175.1	NZ_BARX01000034.1_32	64.706	76	148	43	178	13	147	8.48e-63	187	d__Bacteria	p__Proteobacteria	c__Gammaproteobacteria	o__Enterobacterales	Celerinatantimonadaceae	g__Agarivorans	s__Agarivorans albus
dksA	RS_GCF_004339545.1	NZ_SMGD01000016.1_44	64.706	76	149	43	178	13	148	7.68e-64	190	d__Bacteria	p__Proteobacteria	c__Gammaproteobacteria	o__Enterobacterales	Celerinatantimonadaceae	g__Celerinatantimonas	s__Celerinatantimonas diazotrophica
dksA	RS_GCF_000429505.1	NZ_AUBZ01000003.1_143	64.706	76	149	43	178	13	148	1.19e-63	190	d__Bacteria	p__Proteobacteria	c__Gammaproteobacteria	o__Enterobacterales	Celerinatantimonadaceae	g__Aliagarivorans	s__Aliagarivorans taiwanensis
dksA	RS_GCF_000377745.1	NZ_KB898706.1_811	67.123	82	148	33	178	2	147	2.71e-72	212	d__Bacteria	p__Proteobacteria	c__Gammaproteobacteria	o__Pseudomonadales	Cellvibrionaceae	g__Gilvimarinus	s__Gilvimarinus chinensis
dksA	RS_GCF_900112305.1	NZ_FOKT01000001.1_31	65.753	82	146	33	178	2	145	2e-69	204	d__Bacteria	p__Proteobacteria	c__Gammaproteobacteria	o__Pseudomonadales	Cellvibrionaceae	g__Microbulbifer	s__Microbulbifer thermotolerans
dksA	RS_GCF_003762925.1	NZ_RJUK01000001.1_1491	64.384	82	148	33	178	2	147	2.75e-70	206	d__Bacteria	p__Proteobacteria	c__Gammaproteobacteria	o__Pseudomonadales	Cellvibrionaceae	g__Marinimicrobium	s__Marinimicrobium koreense
dksA	RS_GCF_011602365.1	NZ_JAAONZ010000010.1_29	63.014	82	148	33	178	2	147	3.65e-69	204	d__Bacteria	p__Proteobacteria	c__Gammaproteobacteria	o__Pseudomonadales	Cellvibrionaceae	g__Pseudomaricurvus	s__Pseudomaricurvus hydrocarbonica
dksA	RS_GCF_007004655.1	NZ_ML660106.1_81	62.329	82	149	33	178	2	147	1.01e-69	206	d__Bacteria	p__Proteobacteria	c__Gammaproteobacteria	o__Pseudomonadales	Cellvibrionaceae	g__Exilibacterium	s__Exilibacterium tricleocarpae
dksA	RS_GCF_004363885.1	NZ_SNZQ01000001.1_357	63.448	81	148	34	178	3	147	1.96e-66	197	d__Bacteria	p__Proteobacteria	c__Gammaproteobacteria	o__Pseudomonadales	Cellvibrionaceae	g__Cellvibrio	s__Cellvibrio sp004363885
dksA	RS_GCF_902141825.1	NZ_CABFPG010000003.1_471	62.238	80	146	37	178	3	145	1.2e-64	192	d__Bacteria	p__Proteobacteria	c__Gammaproteobacteria	o__Pseudomonadales	Cellvibrionaceae	g__Thalassocella	s__Thalassocella blandensis
dksA	RS_GCF_003265435.1	NZ_NOXC01000005.1_184	61.268	80	145	37	178	3	144	1.62e-63	189	d__Bacteria	p__Proteobacteria	c__Gammaproteobacteria	o__Pseudomonadales	Cellvibrionaceae	g__Agaribacterium	s__Agaribacterium sp003265435
dksA	RS_GCF_014192475.1	NZ_JACHXZ010000003.1_524	65.714	79	149	39	178	13	148	7.36e-67	198	d__Bacteria	p__Proteobacteria	c__Gammaproteobacteria	o__Pseudomonadales	Cellvibrionaceae	g__Simiduia	s__Simiduia aestuariiviva
dksA	RS_GCF_000964245.1	NZ_LANB01000001.1_980	64.286	79	147	39	178	7	146	2.19e-67	199	d__Bacteria	p__Proteobacteria	c__Gammaproteobacteria	o__Pseudomonadales	Cellvibrionaceae	g__1162T-S-0a-05	s__1162T-S-0a-05 sp000964245
dksA	RS_GCF_014211975.1	NZ_CP060084.1_3731	60.714	79	147	36	175	4	143	2.43e-62	186	d__Bacteria	p__Proteobacteria	c__Gammaproteobacteria	o__Pseudomonadales	Cellvibrionaceae	g__Teredinibacter	s__Teredinibacter sp001922955
dksA	RS_GCF_014336955.1	NZ_QRAI01000002.1_652	63.309	78	144	40	178	5	143	5.07e-65	193	d__Bacteria	p__Proteobacteria	c__Gammaproteobacteria	o__Pseudomonadales	Cellvibrionaceae	g__UBA5868	s__UBA5868 sp014336955
dksA	GB_GCA_002746115.1	NVXL01000224.1_14	61.871	78	147	40	178	8	146	8.44e-63	188	d__Bacteria	p__Proteobacteria	c__Gammaproteobacteria	o__Pseudomonadales	Cellvibrionaceae	g__GCA-2746115	s__GCA-2746115 sp002746115
dksA	RS_GCF_000013665.1	NC_007912.1_3481	61.151	78	146	40	178	7	145	4.14e-65	194	d__Bacteria	p__Proteobacteria	c__Gammaproteobacteria	o__Pseudomonadales	Cellvibrionaceae	g__Saccharophagus	s__Saccharophagus degradans
dksA	GB_GCA_002313265.1	DCAV01000078.1_5	68.382	76	145	40	175	6	141	4.44e-71	207	d__Bacteria	p__Proteobacteria	c__Gammaproteobacteria	o__Pseudomonadales	Cellvibrionaceae	g__UBA1124	s__UBA1124 sp002313265
dksA	RS_GCF_011602085.1	NZ_JAAONY010000002.1_1480	66.912	76	149	43	178	13	148	9.9e-69	203	d__Bacteria	p__Proteobacteria	c__Gammaproteobacteria	o__Pseudomonadales	Cellvibrionaceae	g__Pseudoteredinibacter	s__Pseudoteredinibacter isoporae
dksA	RS_GCF_001292705.1	NZ_LGAK01000032.1_23	66.176	76	146	43	178	10	145	3.91e-68	201	d__Bacteria	p__Proteobacteria	c__Gammaproteobacteria	o__Pseudomonadales	Cellvibrionaceae	g__Marinagarivorans	s__Marinagarivorans algicola
dksA	RS_GCF_002157225.2	NZ_CP020038.1_514	61.765	76	147	43	178	11	146	7.81e-63	188	d__Bacteria	p__Proteobacteria	c__Gammaproteobacteria	o__Pseudomonadales	Cellvibrionaceae	g__Agarilytica	s__Agarilytica rhodophyticola
dksA	GB_GCA_001723645.1	MDLC01000004.1_67	63.91	75	145	43	175	9	141	4.82e-64	190	d__Bacteria	p__Proteobacteria	c__Gammaproteobacteria	o__Pseudomonadales	Cellvibrionaceae	g__Endobugula	s__Endobugula sertula
dksA	RS_GCF_003259155.1	NZ_QGMQ01000002.1_144	67.442	72	149	47	175	17	145	1.79e-65	194	d__Bacteria	p__Proteobacteria	c__Gammaproteobacteria	o__Pseudomonadales	Cellvibrionaceae	g__SW121	s__SW121 sp003259155
dksA	RS_GCF_013284055.1	NZ_CP054143.1_1078	50.833	67	139	56	175	17	135	2.38e-32	110	d__Bacteria	p__Proteobacteria	c__Gammaproteobacteria	o__Burkholderiales	Chitinibacteraceae	g__Deefgea	s__Deefgea sp013284055
dksA	RS_GCF_001808185.1	NZ_CP017668.1_2338	50	67	139	56	175	17	135	2.34e-32	110	d__Bacteria	p__Proteobacteria	c__Gammaproteobacteria	o__Burkholderiales	Chitinibacteraceae	g__Jeongeupia	s__Jeongeupia sp001808185
dksA	RS_GCF_013423785.1	NZ_CP058952.1_1610	50	67	139	56	175	17	135	3.45e-32	109	d__Bacteria	p__Proteobacteria	c__Gammaproteobacteria	o__Burkholderiales	Chitinibacteraceae	g__Chitinibacter	s__Chitinibacter fontanus
dksA	RS_GCF_000428145.1	NZ_ATZJ01000001.1_70	49.167	67	139	56	175	17	135	5.69e-31	106	d__Bacteria	p__Proteobacteria	c__Gammaproteobacteria	o__Burkholderiales	Chitinibacteraceae	g__Chitinilyticum	s__Chitinilyticum litopenaei
dksA	RS_GCF_000711875.1	NZ_JONM01000004.1_179	48.76	68	139	55	175	16	135	1.6e-31	108	d__Bacteria	p__Proteobacteria	c__Gammaproteobacteria	o__Burkholderiales	Chitinibacteraceae	g__Andreprevotia	s__Andreprevotia chitinilytica
dksA	GB_GCA_001313065.1	BBFD01000008.1_52	48.454	54	113	56	152	17	112	3.88e-25	90.9	d__Bacteria	p__Proteobacteria	c__Gammaproteobacteria	o__Burkholderiales	Chitinibacteraceae	g__Amantichitinum	s__Amantichitinum sp001313065
dksA	RS_GCF_008033135.1	NZ_CP041335.1_112	48.333	67	139	56	175	17	135	6.86e-30	103	d__Bacteria	p__Proteobacteria	c__Gammaproteobacteria	o__Burkholderiales	Chitinibacteraceae	g__Chitinolyticbacter	s__Chitinolyticbacter meiyuanensis
dksA	RS_GCF_900451195.1	NZ_UGHR01000003.1_175	48.333	67	139	56	175	17	135	6.61e-31	106	d__Bacteria	p__Proteobacteria	c__Gammaproteobacteria	o__Burkholderiales	Chitinibacteraceae	g__Iodobacter	s__Iodobacter fluviatilis
dksA	RS_GCF_000374805.1	NZ_KB895334.1_128	47.5	67	139	56	175	17	135	1.22e-29	103	d__Bacteria	p__Proteobacteria	c__Gammaproteobacteria	o__Burkholderiales	Chitinibacteraceae	g__Chitiniphilus	s__Chitiniphilus shinanonensis
dksA	GB_GCA_014645535.1	BMLX01000008.1_162	47.5	67	139	56	175	17	135	1.38e-30	105	d__Bacteria	p__Proteobacteria	c__Gammaproteobacteria	o__Burkholderiales	Chitinibacteraceae	g__Silvimonas	s__Silvimonas iriomotensis
dksA	RS_GCF_900115065.1	NZ_FOVE01000010.1_77	46.667	67	139	56	175	17	135	1.66e-28	100	d__Bacteria	p__Proteobacteria	c__Gammaproteobacteria	o__Burkholderiales	Chitinibacteraceae	g__Formivibrio	s__Formivibrio citricus
dksA	RS_GCF_007431345.1	NZ_CP041730.1_2273	47.934	68	138	55	175	15	134	2.9e-30	105	d__Bacteria	p__Proteobacteria	c__Gammaproteobacteria	o__Burkholderiales	Chitinimonadaceae	g__Chitinimonas	s__Chitinimonas arctica
dksA	RS_GCF_014145225.1	NZ_JABVCQ010000005.1_103	64.336	80	145	36	177	2	144	8.35e-66	195	d__Bacteria	p__Proteobacteria	c__Gammaproteobacteria	o__Chromatiales	Chromatiaceae	g__Thiospirillum	s__Thiospirillum jenense
dksA	RS_GCF_011290485.1	NZ_CP048029.1_2347	63.83	79	145	35	175	2	142	5.87e-66	195	d__Bacteria	p__Proteobacteria	c__Gammaproteobacteria	o__Chromatiales	Chromatiaceae	g__GCA-011290485	s__GCA-011290485 sp011290485
dksA	RS_GCF_900092655.1	NZ_FLUY01001705.1_1	66.667	78	145	40	177	7	144	5.28e-68	201	d__Bacteria	p__Proteobacteria	c__Gammaproteobacteria	o__Chromatiales	Chromatiaceae	g__Thiosymbion	s__Thiosymbion oneisti
dksA	GB_GCA_006227775.1	SBFV01000038.1_3	66.912	76	145	42	177	9	144	2.62e-67	198	d__Bacteria	p__Proteobacteria	c__Gammaproteobacteria	o__Chromatiales	Chromatiaceae	g__M0108	s__M0108 sp006227775
dksA	RS_GCF_008632335.1	NZ_VWXX01000009.1_22	66.176	76	145	42	177	9	144	2.02e-64	192	d__Bacteria	p__Proteobacteria	c__Gammaproteobacteria	o__Chromatiales	Chromatiaceae	g__Thiohalocapsa	s__Thiohalocapsa marina
dksA	RS_GCF_000327045.1	NC_019940.1_2252	70.149	75	145	42	175	9	142	7.02e-69	203	d__Bacteria	p__Proteobacteria	c__Gammaproteobacteria	o__Chromatiales	Chromatiaceae	g__Thioflavicoccus	s__Thioflavicoccus mobilis
dksA	RS_GCF_000228725.2	NZ_JH603169.1_1550	67.164	75	145	42	175	9	142	1.48e-65	195	d__Bacteria	p__Proteobacteria	c__Gammaproteobacteria	o__Chromatiales	Chromatiaceae	g__Thiorhodovibrio_A	s__Thiorhodovibrio_A sp000228725
dksA	GB_GCA_003562815.1	PWTO01000255.1_3	67.164	75	145	42	175	9	142	3.24e-65	193	d__Bacteria	p__Proteobacteria	c__Gammaproteobacteria	o__Chromatiales	Chromatiaceae	g__Halochromatium	s__Halochromatium sp003562815
dksA	RS_GCF_004342175.1	NZ_SMAO01000011.1_25	66.917	75	145	43	175	10	142	1.55e-65	194	d__Bacteria	p__Proteobacteria	c__Gammaproteobacteria	o__Chromatiales	Chromatiaceae	g__Thiobaca	s__Thiobaca trueperi
dksA	RS_GCF_009664085.1	NZ_CP039268.1_95	65.672	75	145	42	175	9	142	1.01e-64	192	d__Bacteria	p__Proteobacteria	c__Gammaproteobacteria	o__Chromatiales	Chromatiaceae	g__Thermochromatium	s__Thermochromatium tepidum
dksA	RS_GCF_004343155.1	NZ_SMDC01000003.1_146	64.925	75	145	42	175	9	142	9.34e-65	192	d__Bacteria	p__Proteobacteria	c__Gammaproteobacteria	o__Chromatiales	Chromatiaceae	g__Marichromatium	s__Marichromatium gracile
dksA	GB_GCA_009929855.1	RZZN01000022.1_28	64.179	75	145	42	175	9	142	5.85e-63	188	d__Bacteria	p__Proteobacteria	c__Gammaproteobacteria	o__Chromatiales	Chromatiaceae	g__Thiocapsa	s__Thiocapsa sp009929855
dksA	RS_GCF_002958735.1	NZ_PPGH01000013.1_152	64.179	75	149	42	175	13	146	3.56e-63	188	d__Bacteria	p__Proteobacteria	c__Gammaproteobacteria	o__Chromatiales	Chromatiaceae	g__Chromatium	s__Chromatium okenii
dksA	GB_GCA_903933125.1	CAIZIZ010000083.1_11	67.939	74	146	45	175	13	143	7.45e-65	193	d__Bacteria	p__Proteobacteria	c__Gammaproteobacteria	o__Chromatiales	Chromatiaceae	g__Lamprocystis	s__Lamprocystis sp903933125
dksA	GB_GCA_903946935.1	CAJAXH010000081.1_6	67.939	74	150	45	175	17	147	1.83e-65	195	d__Bacteria	p__Proteobacteria	c__Gammaproteobacteria	o__Chromatiales	Chromatiaceae	g__Thiodictyon	s__Thiodictyon sp903946935
dksA	RS_GCF_000224065.1	NZ_AFWT01000017.1_108	67.939	74	145	45	175	12	142	7.75e-64	190	d__Bacteria	p__Proteobacteria	c__Gammaproteobacteria	o__Chromatiales	Chromatiaceae	g__Imhoffiella	s__Imhoffiella drewsii
dksA	RS_GCF_000227745.2	NC_018012.1_3963	67.176	74	145	45	175	12	142	2.82e-65	194	d__Bacteria	p__Proteobacteria	c__Gammaproteobacteria	o__Chromatiales	Chromatiaceae	g__Thiocystis	s__Thiocystis violascens
dksA	GB_GCA_007128075.1	SKYD01000149.1_5	66.412	74	145	45	175	12	142	1.7e-65	194	d__Bacteria	p__Proteobacteria	c__Gammaproteobacteria	o__Chromatiales	Chromatiaceae	g__Thiorhodovibrio_B	s__Thiorhodovibrio_B sp007128075
dksA	RS_GCF_009720725.1	NZ_WNKT01000006.1_50	65.649	74	146	45	175	13	143	1.19e-63	190	d__Bacteria	p__Proteobacteria	c__Gammaproteobacteria	o__Chromatiales	Chromatiaceae	g__Allochromatium	s__Allochromatium palmeri
dksA	RS_GCF_010915725.1	NZ_JAAIJR010000068.1_23	68.504	71	145	49	175	16	142	1.11e-62	187	d__Bacteria	p__Proteobacteria	c__Gammaproteobacteria	o__Chromatiales	Chromatiaceae	g__Thiorhodococcus	s__Thiorhodococcus mannitoliphagus
dksA	GB_GCA_001044195.1	LFCU01000257.1_8	46.341	69	138	54	175	12	134	9.4e-33	110	d__Bacteria	p__Proteobacteria	c__Gammaproteobacteria	o__Chromatiales	Chromatiaceae	g__Achromatium	s__Achromatium palustre
dksA	GB_GCA_001276605.1	JXSN01000150.1_3	34.615	31	1084	62	87	896	921	0.43	27.3	d__Bacteria	p__Proteobacteria	c__Gammaproteobacteria	o__Chromatiales	Chromatiaceae	g__WMS2	s__WMS2 sp001276605
dksA	RS_GCF_000174355.1	NZ_ACIS01000010.1_35	53.153	62	137	56	166	15	124	3.57e-33	112	d__Bacteria	p__Proteobacteria	c__Gammaproteobacteria	o__Burkholderiales	Chromobacteriaceae	g__Pseudogulbenkiania	s__Pseudogulbenkiania ferrooxidans_A
dksA	RS_GCF_000711885.1	NZ_JONK01000028.1_10	53.153	62	137	56	166	15	124	5.48e-33	112	d__Bacteria	p__Proteobacteria	c__Gammaproteobacteria	o__Burkholderiales	Chromobacteriaceae	g__Chromobacterium	s__Chromobacterium haemolyticum
dksA	RS_GCF_004346645.1	NZ_SMDA01000002.1_404	52.212	63	137	54	166	13	124	1.25e-33	113	d__Bacteria	p__Proteobacteria	c__Gammaproteobacteria	o__Burkholderiales	Chromobacteriaceae	g__Gulbenkiania	s__Gulbenkiania mobilis
dksA	RS_GCF_013911085.1	NZ_JACERN010000023.1_18	51.351	62	137	56	166	15	124	2.39e-31	107	d__Bacteria	p__Proteobacteria	c__Gammaproteobacteria	o__Burkholderiales	Chromobacteriaceae	g__Aquitalea	s__Aquitalea magnusonii_C
dksA	RS_GCF_004363805.1	NZ_SNZP01000016.1_28	50.893	63	137	55	166	14	124	3.42e-31	107	d__Bacteria	p__Proteobacteria	c__Gammaproteobacteria	o__Burkholderiales	Chromobacteriaceae	g__Paludibacterium	s__Paludibacterium purpuratum
dksA	GB_GCA_009707705.1	WLYX01000001.1_2234	49.55	62	137	56	166	15	124	5.87e-31	106	d__Bacteria	p__Proteobacteria	c__Gammaproteobacteria	o__Burkholderiales	Chromobacteriaceae	g__WLYX01	s__WLYX01 sp009707705
dksA	RS_GCF_902829295.1	NZ_CADEPL010000002.1_37	49.107	63	137	55	166	14	124	8.77e-31	105	d__Bacteria	p__Proteobacteria	c__Gammaproteobacteria	o__Burkholderiales	Chromobacteriaceae	g__Vogesella	s__Vogesella oryzae
dksA	RS_GCF_010435965.1	NZ_JAAGAA010000001.1_52	48.649	62	137	56	166	15	124	6.77e-32	108	d__Bacteria	p__Proteobacteria	c__Gammaproteobacteria	o__Burkholderiales	Chromobacteriaceae	g__STGJ01	s__STGJ01 sp010435965
dksA	RS_GCF_003355495.1	NZ_CP031337.1_1027	48.333	67	139	56	175	17	135	1.25e-28	100	d__Bacteria	p__Proteobacteria	c__Gammaproteobacteria	o__Burkholderiales	Chromobacteriaceae	g__Crenobacter	s__Crenobacter cavernae
dksA	GB_GCA_002747185.1	PDTV01000007.1_122	58.451	79	148	38	177	1	142	1.28e-59	178	d__Bacteria	p__Proteobacteria	c__Gammaproteobacteria	o__Competibacterales	Competibacteraceae	g__Contendobacter_A	s__Contendobacter_A odensis_A
dksA	RS_GCF_004341245.1	NZ_SLWY01000007.1_46	68.148	76	141	40	174	2	136	1.54e-64	192	d__Bacteria	p__Proteobacteria	c__Gammaproteobacteria	o__Competibacterales	Competibacteraceae	g__Plasticicumulans_A	s__Plasticicumulans_A lactativorans
dksA	GB_GCA_002343485.1	DDST01000185.1_24	62.319	76	142	38	173	1	138	8.26e-60	180	d__Bacteria	p__Proteobacteria	c__Gammaproteobacteria	o__Competibacterales	Competibacteraceae	g__UBA2383	s__UBA2383 sp002343485
dksA	RS_GCF_003182095.1	NZ_QGTJ01000004.1_269	63.433	75	142	43	176	6	139	1.99e-63	189	d__Bacteria	p__Proteobacteria	c__Gammaproteobacteria	o__Competibacterales	Competibacteraceae	g__Plasticicumulans	s__Plasticicumulans acidivorans
dksA	GB_GCA_903844665.1	CAIMUS010000138.1_12	62.595	74	199	47	177	67	197	7.42e-58	177	d__Bacteria	p__Proteobacteria	c__Gammaproteobacteria	o__Competibacterales	Competibacteraceae	g__CAIMUS01	s__CAIMUS01 sp903844665
dksA	GB_GCA_003989075.1	RXIX01000111.1_4	62.121	74	145	47	178	13	144	4.51e-62	186	d__Bacteria	p__Proteobacteria	c__Gammaproteobacteria	o__Competibacterales	Competibacteraceae	g__RXIX01	s__RXIX01 sp003989075
dksA	GB_GCA_002433805.1	DJIW01000139.1_11	66.154	73	143	48	177	13	142	9.66e-63	187	d__Bacteria	p__Proteobacteria	c__Gammaproteobacteria	o__Competibacterales	Competibacteraceae	g__Competibacter_A	s__Competibacter_A sp002433805
dksA	GB_GCA_007695245.1	REEE01000240.1_13	69.767	72	148	50	178	15	143	4.11e-65	193	d__Bacteria	p__Proteobacteria	c__Gammaproteobacteria	o__Competibacterales	Competibacteraceae	g__REEE01	s__REEE01 sp007695245
dksA	GB_GCA_003989065.1	RXIW01000003.1_70	66.667	72	149	50	178	15	143	4.03e-63	188	d__Bacteria	p__Proteobacteria	c__Gammaproteobacteria	o__Competibacterales	Competibacteraceae	g__RXIW01	s__RXIW01 sp003989065
dksA	GB_GCA_012031845.1	JAAUTD010000009.1_11	58.594	72	140	47	174	8	135	2.16e-50	155	d__Bacteria	p__Proteobacteria	c__Gammaproteobacteria	o__Competibacterales	Competibacteraceae	g__Contendobacter	s__Contendobacter sp012031845
dksA	RS_GCF_012939995.1	NZ_SPMZ01000038.1_11	64.567	71	142	50	176	15	141	2.99e-61	183	d__Bacteria	p__Proteobacteria	c__Gammaproteobacteria	o__Competibacterales	Competibacteraceae	g__Competibacter	s__Competibacter phosphatis
dksA	GB_GCA_903879705.1	CAIRMO010000004.1_45	68.852	69	142	55	176	20	141	2.71e-58	176	d__Bacteria	p__Proteobacteria	c__Gammaproteobacteria	o__Competibacterales	Competibacteraceae	g__RXIV01	s__RXIV01 sp903879705
dksA	GB_GCA_012032855.1	JAAUQA010000038.1_8	27.536	74	139	47	177	1	134	1.62e-09	50.8	d__Bacteria	p__Proteobacteria	c__Gammaproteobacteria	o__Competibacterales	Competibacteraceae	g__JAAUQA01	s__JAAUQA01 sp012032855
dksA	RS_GCF_005280755.1	NZ_CP040059.1_1873	57.616	85	148	28	178	4	147	1.5e-60	181	d__Bacteria	p__Proteobacteria	c__Gammaproteobacteria	o__Coxiellales	Coxiellaceae	g__Coxiella	s__Coxiella burnetii
dksA	GB_GCA_903870185.1	CAIQCE010000266.1_4	57.241	81	151	32	175	4	147	2.54e-53	163	d__Bacteria	p__Proteobacteria	c__Gammaproteobacteria	o__Coxiellales	Coxiellaceae	g__CAIQCE01	s__CAIQCE01 sp903870185
dksA	GB_GCA_902581285.1	CACHNP010000034.1_14	57.447	79	214	35	175	69	209	1.68e-54	168	d__Bacteria	p__Proteobacteria	c__Gammaproteobacteria	o__Coxiellales	Coxiellaceae	g__CACHNP01	s__CACHNP01 sp902581285
dksA	GB_GCA_003450655.1	DMFG01000093.1_3	60.432	78	358	37	175	215	353	1.62e-57	179	d__Bacteria	p__Proteobacteria	c__Gammaproteobacteria	o__Coxiellales	Coxiellaceae	g__UBA9148	s__UBA9148 sp003450655
dksA	GB_GCA_002732805.1	NVSS01000079.1_5	61.364	74	284	47	178	151	282	4.33e-57	177	d__Bacteria	p__Proteobacteria	c__Gammaproteobacteria	o__Coxiellales	Coxiellaceae	g__GCA-2732805	s__GCA-2732805 sp002732805
dksA	GB_GCA_001797285.1	MGOZ01000042.1_18	55.303	74	149	47	178	16	147	7.72e-50	154	d__Bacteria	p__Proteobacteria	c__Gammaproteobacteria	o__Coxiellales	Coxiellaceae	g__2-12-FULL-42-15	s__2-12-FULL-42-15 sp001797285
dksA	GB_GCA_014238325.1	JABABH010000131.1_8	63.846	73	145	47	176	14	142	1.7e-58	176	d__Bacteria	p__Proteobacteria	c__Gammaproteobacteria	o__Coxiellales	Coxiellaceae	g__JABABH01	s__JABABH01 sp014238325
dksA	GB_GCA_001801425.1	MGXR01000003.1_32	60.465	72	253	47	175	121	249	2.87e-53	166	d__Bacteria	p__Proteobacteria	c__Gammaproteobacteria	o__Coxiellales	Coxiellaceae	g__2-02-FULL-42-43	s__2-02-FULL-42-43 sp001801425
dksA	RS_GCF_000384415.1	NZ_ARVU01000001.1_1524	61.94	75	147	42	175	11	144	2.61e-61	183	d__Bacteria	p__Proteobacteria	c__Gammaproteobacteria	o__Methylococcales	Cycloclasticaceae	g__Cycloclasticus	s__Cycloclasticus pugetii
dksA	GB_GCA_002169625.2	NHJW02000009.1_50	56.051	88	178	22	178	25	177	1.76e-56	171	d__Bacteria	p__Proteobacteria	c__Gammaproteobacteria	o__SAR86	D2472	g__SAR86A	s__SAR86A sp002169625
dksA	GB_GCA_010024215.1	RGHK01000004.1_22	60.606	74	185	47	178	53	184	7.05e-55	167	d__Bacteria	p__Proteobacteria	c__Gammaproteobacteria	o__SAR86	D2472	g__SCGC-AAA076-P13	s__SCGC-AAA076-P13 sp010024215
dksA	GB_GCA_902601475.1	CACKNK010000002.1_22	60.606	74	209	47	178	77	208	8.41e-56	171	d__Bacteria	p__Proteobacteria	c__Gammaproteobacteria	o__SAR86	D2472	g__MED-G82	s__MED-G82 sp902601475
dksA	GB_GCA_902514105.1	CABXPU010000007.1_36	59.848	74	188	47	178	56	187	6.78e-55	167	d__Bacteria	p__Proteobacteria	c__Gammaproteobacteria	o__SAR86	D2472	g__MED-G78	s__MED-G78 sp902514105
dksA	GB_GCA_003331505.1	QOPB01000002.1_112	59.848	74	195	47	178	63	194	1.56e-53	164	d__Bacteria	p__Proteobacteria	c__Gammaproteobacteria	o__SAR86	D2472	g__MED-G85	s__MED-G85 sp003331505
dksA	GB_GCA_902559885.1	CACEJU010000001.1_2	59.091	74	193	47	178	61	192	6.41e-53	162	d__Bacteria	p__Proteobacteria	c__Gammaproteobacteria	o__SAR86	D2472	g__CACEJU01	s__CACEJU01 sp902559885
dksA	GB_GCA_003331545.1	QOPC01000005.1_13	56.818	74	195	47	178	63	194	2.17e-52	161	d__Bacteria	p__Proteobacteria	c__Gammaproteobacteria	o__SAR86	D2472	g__D2472	s__D2472 sp003331545
dksA	GB_GCA_008080945.1	VMDH01000057.1_16	60.465	72	204	47	175	72	200	7.43e-54	165	d__Bacteria	p__Proteobacteria	c__Gammaproteobacteria	o__SAR86	D2472	g__VMDH01	s__VMDH01 sp008080945
dksA	GB_GCA_902518715.1	CABYHU010000005.1_13	37.5	67	135	56	175	13	131	2.15e-18	72.8	d__Bacteria	p__Proteobacteria	c__Gammaproteobacteria	o__SAR86	D2472	g__CACNXK01	s__CACNXK01 sp902518715
dksA	GB_GCA_902602185.1	CACKPV010000001.1_34	37.288	66	135	58	175	15	131	3.38e-18	72.4	d__Bacteria	p__Proteobacteria	c__Gammaproteobacteria	o__SAR86	D2472	g__CACKPV01	s__CACKPV01 sp902602185
dksA	GB_GCA_903897205.1	CAIUAS010000314.1_1	52.5	88	156	22	178	1	155	3.77e-54	165	d__Bacteria	p__Proteobacteria	c__Gammaproteobacteria	o__Diplorickettsiales	Diplorickettsiaceae	g__CAIUAS01	s__CAIUAS01 sp903897205
dksA	GB_GCA_002290645.2	NMOS02000016.1_3	59.701	75	341	45	178	207	340	6.48e-57	178	d__Bacteria	p__Proteobacteria	c__Gammaproteobacteria	o__Diplorickettsiales	Diplorickettsiaceae	g__Rickettsiella_A	s__Rickettsiella_A sp002290645
dksA	RS_GCF_003966755.1	NZ_AP018005.1_887	59.701	75	290	45	178	156	289	5.83e-57	176	d__Bacteria	p__Proteobacteria	c__Gammaproteobacteria	o__Diplorickettsiales	Diplorickettsiaceae	g__Rickettsiella_B	s__Rickettsiella_B viridis
dksA	GB_GCA_013289115.1	JABDAQ010000066.1_1	53.731	75	298	45	178	165	297	8.08e-54	168	d__Bacteria	p__Proteobacteria	c__Gammaproteobacteria	o__Diplorickettsiales	Diplorickettsiaceae	g__JABDAQ01	s__JABDAQ01 sp013289115
dksA	GB_GCA_013288885.1	JABDBA010000008.1_39	42.308	15	462	135	160	344	369	0.97	26.2	d__Bacteria	p__Proteobacteria	c__Gammaproteobacteria	o__Diplorickettsiales	Diplorickettsiaceae	g__JABDBA01	s__JABDBA01 sp013288885
dksA	RS_GCF_000257395.1	NZ_AJGC01000002.1_764	38.462	29	166	36	87	66	117	3.73e-06	40.8	d__Bacteria	p__Proteobacteria	c__Gammaproteobacteria	o__Diplorickettsiales	Diplorickettsiaceae	g__Diplorickettsia	s__Diplorickettsia massiliensis
dksA	GB_GCA_011375345.1	DRLM01000075.1_3	67.442	72	157	47	175	25	153	4.71e-66	196	d__Bacteria	p__Proteobacteria	c__Gammaproteobacteria	o__DRLM01	DRLM01	g__DRLM01	s__DRLM01 sp011375345
dksA	GB_GCA_011322755.1	DRLZ01000408.1_9	61.832	74	148	45	175	13	143	6.93e-57	172	d__Bacteria	p__Proteobacteria	c__Gammaproteobacteria	o__Methylococcales	DRLZ01	g__DRLZ01	s__DRLZ01 sp011322755
dksA	GB_GCA_008501635.1	QQUJ01000029.1_85	63.158	85	152	24	175	2	149	1.36e-68	202	d__Bacteria	p__Proteobacteria	c__Gammaproteobacteria	o__DSM-100275	DSM-100275	g__QQUJ01	s__QQUJ01 sp008501635
dksA	RS_GCF_003751635.1	NZ_RJVI01000002.1_150	66.197	80	149	34	175	5	146	1.62e-69	204	d__Bacteria	p__Proteobacteria	c__Gammaproteobacteria	o__DSM-100275	DSM-100275	g__Inmirania	s__Inmirania thermothiophila
dksA	RS_GCF_003752585.1	NZ_RKHR01000007.1_13	68.657	75	145	41	174	7	140	7.93e-67	197	d__Bacteria	p__Proteobacteria	c__Gammaproteobacteria	o__Pseudomonadales	DSM-100316	g__Sinobacterium	s__Sinobacterium caligoides
dksA	RS_GCF_009756665.1	NZ_CP037953.1_2724	54.762	87	369	21	175	198	365	5.07e-62	193	d__Bacteria	p__Proteobacteria	c__Gammaproteobacteria	o__Enterobacterales	DSM-103792	g__Permianibacter	s__Permianibacter aggregans
dksA	GB_GCA_013287765.1	JABDDD010000030.1_12	59.854	77	148	41	177	11	147	2.71e-60	180	d__Bacteria	p__Proteobacteria	c__Gammaproteobacteria	o__DSM-16500	DSM-16500	g__UBA4722	s__UBA4722 sp013287765
dksA	GB_GCA_001801625.1	MGYE01000051.1_15	59.854	77	153	41	177	12	148	6.23e-59	177	d__Bacteria	p__Proteobacteria	c__Gammaproteobacteria	o__DSM-16500	DSM-16500	g__2-12-FULL-42-10	s__2-12-FULL-42-10 sp001801625
dksA	GB_GCA_014132615.1	BMAH01000050.1_8	59.124	77	154	41	177	12	148	1.62e-58	176	d__Bacteria	p__Proteobacteria	c__Gammaproteobacteria	o__DSM-16500	DSM-16500	g__BMAH01	s__BMAH01 sp014132615
dksA	GB_GCA_903970525.1	CAJCIZ010000273.1_15	58.394	77	147	41	177	10	146	5.21e-60	180	d__Bacteria	p__Proteobacteria	c__Gammaproteobacteria	o__DSM-16500	DSM-16500	g__UBA5158	s__UBA5158 sp903970525
dksA	GB_GCA_001801635.1	MGYG01000096.1_3	62.963	76	154	41	175	12	146	1.06e-60	181	d__Bacteria	p__Proteobacteria	c__Gammaproteobacteria	o__DSM-16500	DSM-16500	g__2-12-FULL-43-28	s__2-12-FULL-43-28 sp001801635
dksA	GB_GCA_001801575.1	MGYC01000006.1_26	62.044	76	155	41	176	12	148	6.53e-62	185	d__Bacteria	p__Proteobacteria	c__Gammaproteobacteria	o__DSM-16500	DSM-16500	g__2-12-FULL-41-20	s__2-12-FULL-41-20 sp001801575
dksA	GB_GCA_013287085.1	JABDEM010000010.1_44	62.687	75	147	44	177	13	146	4.97e-62	184	d__Bacteria	p__Proteobacteria	c__Gammaproteobacteria	o__DSM-16500	DSM-16500	g__JABDEM01	s__JABDEM01 sp013287085
dksA	GB_GCA_009885665.1	VFKI01000028.1_3	55.639	75	148	44	176	14	146	2e-54	165	d__Bacteria	p__Proteobacteria	c__Gammaproteobacteria	o__DSM-16500	DSM-16500	g__VFKI01	s__VFKI01 sp009885665
dksA	GB_GCA_013286215.1	JABDGC010000006.1_11	63.359	74	155	45	175	19	149	3.68e-62	185	d__Bacteria	p__Proteobacteria	c__Gammaproteobacteria	o__DSM-16500	DSM-16500	g__JABDGC01	s__JABDGC01 sp013286215
dksA	RS_GCF_902459475.1	NZ_LR699114.1_1732	61.069	74	154	41	171	12	142	6.68e-58	175	d__Bacteria	p__Proteobacteria	c__Gammaproteobacteria	o__DSM-16500	DSM-16500	g__Aquicella	s__Aquicella lusitana
dksA	GB_GCA_001801495.1	MGXW01000059.1_10	60.305	74	154	41	171	12	142	1.7e-56	171	d__Bacteria	p__Proteobacteria	c__Gammaproteobacteria	o__DSM-16500	DSM-16500	g__2-12-FULL-37-34	s__2-12-FULL-37-34 sp001801495
dksA	GB_GCA_001801665.1	MGYH01000053.1_10	60.305	74	154	41	171	12	142	1.96e-55	168	d__Bacteria	p__Proteobacteria	c__Gammaproteobacteria	o__DSM-16500	DSM-16500	g__2-12-FULL-45-12	s__2-12-FULL-45-12 sp001801665
dksA	GB_GCA_013816845.1	JACDDU010000007.1_94	59.542	74	154	41	171	12	142	1.39e-55	169	d__Bacteria	p__Proteobacteria	c__Gammaproteobacteria	o__DSM-16500	DSM-16500	g__JACDDU01	s__JACDDU01 sp013816845
dksA	RS_GCF_902459485.1	NZ_LR699119.1_1972	59.542	74	154	41	171	12	142	8.82e-57	172	d__Bacteria	p__Proteobacteria	c__Gammaproteobacteria	o__DSM-16500	DSM-16500	g__Aquicella_A	s__Aquicella_A siphonis
dksA	GB_GCA_013287745.1	JABDDF010000013.1_44	42.857	16	114	56	83	86	113	1	24.6	d__Bacteria	p__Proteobacteria	c__Gammaproteobacteria	o__DSM-16500	DSM-16500	g__JABDCN01	s__JABDCN01 sp013287745
dksA	GB_GCA_001644445.1	LSTE01000060.1_14	28.571	29	221	3	54	80	134	1.3	24.6	d__Bacteria	p__Proteobacteria	c__Gammaproteobacteria	o__DSM-16500	DSM-16500	g__SCGC-AG-212-F23	s__SCGC-AG-212-F23 sp001644445
dksA	GB_GCA_013287845.1	JABDDA010000036.1_7	28.358	34	218	82	142	132	197	4.1	22.7	d__Bacteria	p__Proteobacteria	c__Gammaproteobacteria	o__DSM-16500	DSM-16500	g__JABDDA01	s__JABDDA01 sp013287845
dksA	GB_GCA_013288395.1	JABDBV010000033.1_2	21.918	37	317	79	144	4	67	4.4	23.1	d__Bacteria	p__Proteobacteria	c__Gammaproteobacteria	o__DSM-16500	DSM-16500	g__JABDBV01	s__JABDBV01 sp013288395
dksA	GB_GCA_011321775.1	DROT01000074.1_6	69.531	72	209	48	175	79	206	1.66e-64	194	d__Bacteria	p__Proteobacteria	c__Gammaproteobacteria	o__Thiohalobacterales	DSM-19610	g__Thiogranum	s__Thiogranum sp011321775
dksA	RS_GCF_003688415.1	NZ_REFJ01000003.1_164	69.118	76	143	40	175	5	140	7.87e-69	202	d__Bacteria	p__Proteobacteria	c__Gammaproteobacteria	o__Pseudomonadales	DSM-25080	g__Umboniibacter	s__Umboniibacter marinipuniceus
dksA	RS_GCF_003337735.1	NZ_QPJY01000001.1_882	65.468	78	152	40	178	13	151	1.6e-69	205	d__Bacteria	p__Proteobacteria	c__Gammaproteobacteria	o__DSM-26407	DSM-26407	g__Thioalbus	s__Thioalbus denitrificans
dksA	GB_GCA_013215055.1	JABSRQ010000008.1_112	71.538	73	144	49	178	14	143	1.16e-67	200	d__Bacteria	p__Proteobacteria	c__Gammaproteobacteria	o__Pseudomonadales	DT-91	g__DT-91	s__DT-91 sp013215055
dksA	GB_GCA_012965975.1	DTRM01000066.1_26	67.153	77	220	39	175	84	217	1.5e-66	199	d__Bacteria	p__Proteobacteria	c__Gammaproteobacteria	o__DTRM01	DTRM01	g__DTRM01	s__DTRM01 sp012965975
dksA	RS_GCF_000227725.1	NZ_AGFD01000006.1_23	61.688	87	160	22	175	4	157	3.79e-66	196	d__Bacteria	p__Proteobacteria	c__Gammaproteobacteria	o__Ectothiorhodospirales	Ectothiorhodospiraceae	g__Thiorhodospira	s__Thiorhodospira sibirica
dksA	RS_GCF_000378965.1	NZ_KB900536.1_3170	63.448	80	152	34	175	5	149	1.43e-63	189	d__Bacteria	p__Proteobacteria	c__Gammaproteobacteria	o__Ectothiorhodospirales	Ectothiorhodospiraceae	g__Thioalkalivibrio_A	s__Thioalkalivibrio_A thiocyanodenitrificans
dksA	RS_GCF_000633935.1	NZ_KK214996.1_374	69.231	73	152	46	175	20	149	2.15e-65	194	d__Bacteria	p__Proteobacteria	c__Gammaproteobacteria	o__Ectothiorhodospirales	Ectothiorhodospiraceae	g__Ectothiorhodospira	s__Ectothiorhodospira haloalkaliphila
dksA	RS_GCF_900156225.1	NZ_FTPK01000001.1_455	69.231	73	152	46	175	20	149	1.36e-65	194	d__Bacteria	p__Proteobacteria	c__Gammaproteobacteria	o__Ectothiorhodospirales	Ectothiorhodospiraceae	g__Ectothiorhodosinus	s__Ectothiorhodosinus mongolicus
dksA	RS_GCF_001646945.1	NZ_LUTV01000002.1_145	63.291	89	200	18	175	45	196	2.71e-67	201	d__Bacteria	p__Proteobacteria	c__Gammaproteobacteria	o__Pseudomonadales	Endozoicomonadaceae	g__Endozoicomonas	s__Endozoicomonas ascidiicola
dksA	GB_GCA_002238585.1	MPMQ01000024.1_30	63.704	75	148	42	175	10	144	1.53e-61	184	d__Bacteria	p__Proteobacteria	c__Gammaproteobacteria	o__Pseudomonadales	Endozoicomonadaceae	g__Kistimonas	s__Kistimonas sp002238585
dksA	RS_GCF_900174585.1	NZ_FWPT01000004.1_29	68.182	74	148	44	175	13	144	1.97e-64	192	d__Bacteria	p__Proteobacteria	c__Gammaproteobacteria	o__Pseudomonadales	Endozoicomonadaceae	g__Parendozoicomonas	s__Parendozoicomonas haliclonae
dksA	GB_GCA_002084115.1	MUIA01000364.1_1	44.186	24	110	123	165	62	104	1.12e-07	45.1	d__Bacteria	p__Proteobacteria	c__Gammaproteobacteria	o__Pseudomonadales	Endozoicomonadaceae	g__LUC14-002-19-P2	s__LUC14-002-19-P2 sp002084115
dksA	RS_GCF_001269425.1	NZ_CP011787.1_171	54	84	158	26	175	3	152	2.13e-58	175	d__Bacteria	p__Proteobacteria	c__Gammaproteobacteria	o__Enterobacterales	Enterobacteriaceae	g__Baumannia	s__Baumannia cicadellinicola_A
dksA	GB_GCA_011754215.1	JAAMXF010000001.1_29	51.678	84	151	30	178	3	150	3.66e-53	160	d__Bacteria	p__Proteobacteria	c__Gammaproteobacteria	o__Enterobacterales	Enterobacteriaceae	g__Buchnera	s__Buchnera aphidicola_BC
dksA	RS_GCF_000973505.1	NZ_CP010048.1_139	49.333	84	153	29	178	3	152	1.55e-51	157	d__Bacteria	p__Proteobacteria	c__Gammaproteobacteria	o__Enterobacterales	Enterobacteriaceae	g__Blochmannia	s__Blochmannia sp000973505
dksA	RS_GCF_000412335.2	NZ_KE161030.1_542	63.265	83	152	32	178	6	151	7.49e-68	201	d__Bacteria	p__Proteobacteria	c__Gammaproteobacteria	o__Enterobacterales	Enterobacteriaceae	g__Cedecea	s__Cedecea davisae
dksA	RS_GCF_000735355.1	NZ_JMPI01000015.1_14	63.265	83	152	32	178	6	151	3.23e-68	202	d__Bacteria	p__Proteobacteria	c__Gammaproteobacteria	o__Enterobacterales	Enterobacteriaceae	g__Buttiauxella	s__Buttiauxella agrestis
dksA	RS_GCF_900635495.1	NZ_LR134136.1_915	63.265	83	152	32	178	6	151	4.13e-67	199	d__Bacteria	p__Proteobacteria	c__Gammaproteobacteria	o__Enterobacterales	Enterobacteriaceae	g__Atlantibacter	s__Atlantibacter hermannii
dksA	RS_GCF_900112475.1	NZ_FOLW01000007.1_117	62.585	83	152	32	178	6	151	3.99e-66	196	d__Bacteria	p__Proteobacteria	c__Gammaproteobacteria	o__Enterobacterales	Enterobacteriaceae	g__Pragia	s__Pragia fontium
dksA	RS_GCF_003287735.1	NZ_NSCM01000033.1_11	62.585	83	152	32	178	6	151	5.66e-66	196	d__Bacteria	p__Proteobacteria	c__Gammaproteobacteria	o__Enterobacterales	Enterobacteriaceae	g__Photorhabdus	s__Photorhabdus bodei
dksA	RS_GCF_002632825.1	NZ_NJAJ01000043.1_5	61.905	83	152	32	178	6	151	7.5e-66	196	d__Bacteria	p__Proteobacteria	c__Gammaproteobacteria	o__Enterobacterales	Enterobacteriaceae	g__Xenorhabdus	s__Xenorhabdus stockiae
dksA	RS_GCF_001294465.1	NZ_LGAA01000011.1_28	61.905	83	152	32	178	6	151	5.07e-66	196	d__Bacteria	p__Proteobacteria	c__Gammaproteobacteria	o__Enterobacterales	Enterobacteriaceae	g__Moellerella	s__Moellerella wisconsensis
dksA	RS_GCF_900460465.1	NZ_UAVH01000001.1_852	61.905	83	152	32	178	6	151	1.08e-65	195	d__Bacteria	p__Proteobacteria	c__Gammaproteobacteria	o__Enterobacterales	Enterobacteriaceae	g__Yersinia	s__Yersinia pestis
dksA	RS_GCF_900455155.1	NZ_UGUC01000002.1_2709	61.905	83	152	32	178	6	151	2.35e-65	194	d__Bacteria	p__Proteobacteria	c__Gammaproteobacteria	o__Enterobacterales	Enterobacteriaceae	g__Providencia	s__Providencia stuartii
dksA	RS_GCF_000439085.1	NZ_AUUA01000003.1_141	61.905	83	152	32	178	6	151	5.41e-65	193	d__Bacteria	p__Proteobacteria	c__Gammaproteobacteria	o__Enterobacterales	Enterobacteriaceae	g__Leminorella	s__Leminorella grimontii
dksA	RS_GCF_003096015.2	NZ_CP029185.2_752	61.905	83	152	32	178	6	151	6.28e-66	196	d__Bacteria	p__Proteobacteria	c__Gammaproteobacteria	o__Enterobacterales	Enterobacteriaceae	g__Limnobaculum	s__Limnobaculum parvum
dksA	RS_GCF_000427805.1	NZ_KE386588.1_139	61.905	83	152	32	178	6	151	6.89e-65	193	d__Bacteria	p__Proteobacteria	c__Gammaproteobacteria	o__Enterobacterales	Enterobacteriaceae	g__Budvicia	s__Budvicia aquatica
dksA	RS_GCF_013460135.1	NZ_CP038155.1_3097	61.905	83	152	32	178	6	151	1.72e-66	196	d__Bacteria	p__Proteobacteria	c__Gammaproteobacteria	o__Enterobacterales	Enterobacteriaceae	g__Arsenophonus	s__Arsenophonus sp000757905
dksA	RS_GCF_000160755.1	NZ_GG668578.1_202	61.224	83	152	32	178	6	151	5.5e-65	193	d__Bacteria	p__Proteobacteria	c__Gammaproteobacteria	o__Enterobacterales	Enterobacteriaceae	g__Proteus	s__Proteus mirabilis
dksA	GB_GCA_900635025.1	LR133904.1_3470	61.224	83	152	32	178	6	151	5.79e-65	193	d__Bacteria	p__Proteobacteria	c__Gammaproteobacteria	o__Enterobacterales	Enterobacteriaceae	g__Morganella	s__Morganella morganii
dksA	RS_GCF_001602625.1	NZ_LECR01000042.1_42	60.544	83	152	32	178	6	151	3.04e-63	187	d__Bacteria	p__Proteobacteria	c__Gammaproteobacteria	o__Enterobacterales	Enterobacteriaceae	g__GCA-001602625	s__GCA-001602625 sp001602625
dksA	RS_GCF_009829985.1	NZ_SZZU01000001.1_68	59.184	83	152	32	178	6	151	7.69e-64	189	d__Bacteria	p__Proteobacteria	c__Gammaproteobacteria	o__Enterobacterales	Enterobacteriaceae	g__SZZU01	s__SZZU01 sp009829985
dksA	RS_GCF_014489845.1	NZ_JABURY010000019.1_47	59.184	83	152	29	175	3	148	1.01e-61	184	d__Bacteria	p__Proteobacteria	c__Gammaproteobacteria	o__Enterobacterales	Enterobacteriaceae	g__Frischella	s__Frischella sp014489845
dksA	GB_GCA_014639435.1	BMFZ01000005.1_83	59.184	83	152	32	178	5	151	2.22e-65	194	d__Bacteria	p__Proteobacteria	c__Gammaproteobacteria	o__Enterobacterales	Enterobacteriaceae	g__Ewingella	s__Ewingella psychrotolerans
dksA	GB_GCA_001457715.1	CVRF01000003.1_185	55.102	83	152	32	178	6	151	6.38e-56	168	d__Bacteria	p__Proteobacteria	c__Gammaproteobacteria	o__Enterobacterales	Enterobacteriaceae	g__Providencia_A	s__Providencia_A siddallii
dksA	RS_GCF_000518745.1	NZ_JAEE01000001.1_439	64.828	81	152	34	178	8	151	7.14e-68	200	d__Bacteria	p__Proteobacteria	c__Gammaproteobacteria	o__Enterobacterales	Enterobacteriaceae	g__Phaseolibacter	s__Phaseolibacter flectens
dksA	RS_GCF_002752555.1	NZ_MTCG01000007.1_45	64.138	81	152	34	178	8	151	2.9e-68	201	d__Bacteria	p__Proteobacteria	c__Gammaproteobacteria	o__Enterobacterales	Enterobacteriaceae	g__Rosenbergiella	s__Rosenbergiella sp002752555
dksA	RS_GCF_000330845.1	NC_020063.1_3582	64.138	81	152	34	178	8	151	2.89e-67	199	d__Bacteria	p__Proteobacteria	c__Gammaproteobacteria	o__Enterobacterales	Enterobacteriaceae	g__Pseudocitrobacter	s__Pseudocitrobacter sp000330845
dksA	RS_GCF_010092695.1	NZ_JAADJJ010000001.1_3583	64.138	81	152	34	178	8	151	1.74e-67	200	d__Bacteria	p__Proteobacteria	c__Gammaproteobacteria	o__Enterobacterales	Enterobacteriaceae	g__LSJC7	s__LSJC7 sp010092695
dksA	RS_GCF_000262305.1	NC_017910.1_3073	64.138	81	152	34	178	8	151	2.5e-67	199	d__Bacteria	p__Proteobacteria	c__Gammaproteobacteria	o__Enterobacterales	Enterobacteriaceae	g__Shimwellia	s__Shimwellia blattae
dksA	RS_GCF_001598695.1	NZ_BCZK01000011.1_124	64.138	81	152	34	178	8	151	4.78e-67	199	d__Bacteria	p__Proteobacteria	c__Gammaproteobacteria	o__Enterobacterales	Enterobacteriaceae	g__Klebsiella_A	s__Klebsiella_A oxytoca
dksA	RS_GCF_001484765.1	NZ_LLXO01000007.1_223	64.138	81	152	34	178	8	151	4.06e-67	199	d__Bacteria	p__Proteobacteria	c__Gammaproteobacteria	o__Enterobacterales	Enterobacteriaceae	g__Erwinia_A	s__Erwinia_A teleogrylli
dksA	RS_GCF_001187865.1	NZ_LGIT01000017.1_247	64.138	81	152	34	178	8	151	2.6e-67	199	d__Bacteria	p__Proteobacteria	c__Gammaproteobacteria	o__Enterobacterales	Enterobacteriaceae	g__Superficieibacter	s__Superficieibacter sp001187865
dksA	RS_GCF_900635475.1	NZ_LR134138.1_2796	64.138	81	152	34	178	8	151	6.73e-67	198	d__Bacteria	p__Proteobacteria	c__Gammaproteobacteria	o__Enterobacterales	Enterobacteriaceae	g__Kluyvera	s__Kluyvera intermedia
dksA	RS_GCF_000735455.1	NZ_JMPS01000007.1_53	63.448	81	152	34	178	8	151	1.1e-66	198	d__Bacteria	p__Proteobacteria	c__Gammaproteobacteria	o__Enterobacterales	Enterobacteriaceae	g__Yokenella	s__Yokenella regensburgei
dksA	RS_GCF_000307305.1	NZ_DF158882.1_1191	63.448	81	152	34	178	8	151	1.04e-66	197	d__Bacteria	p__Proteobacteria	c__Gammaproteobacteria	o__Enterobacterales	Enterobacteriaceae	g__B14	s__B14 sp000307305
dksA	RS_GCF_000982825.1	NZ_CP011047.1_123	63.448	81	152	34	178	8	151	1.03e-66	198	d__Bacteria	p__Proteobacteria	c__Gammaproteobacteria	o__Enterobacterales	Enterobacteriaceae	g__Cronobacter	s__Cronobacter sakazakii
dksA	RS_GCF_001975225.1	NZ_CP019445.1_304	63.448	81	152	34	178	8	151	9.67e-67	198	d__Bacteria	p__Proteobacteria	c__Gammaproteobacteria	o__Enterobacterales	Enterobacteriaceae	g__Kosakonia	s__Kosakonia cowanii
dksA	RS_GCF_009711095.1	NZ_WMJZ01000002.1_174	63.448	81	152	34	178	8	151	1.04e-66	198	d__Bacteria	p__Proteobacteria	c__Gammaproteobacteria	o__Enterobacterales	Enterobacteriaceae	g__Escherichia_C	s__Escherichia_C alba
dksA	RS_GCF_007680145.1	NZ_VEJO01000005.1_339	63.448	81	152	34	178	8	151	8.88e-67	198	d__Bacteria	p__Proteobacteria	c__Gammaproteobacteria	o__Enterobacterales	Enterobacteriaceae	g__Pseudescherichia	s__Pseudescherichia sp002298805
dksA	RS_GCF_002918555.1	NZ_PQMB01000004.1_59	63.448	81	152	34	178	8	151	8.95e-67	198	d__Bacteria	p__Proteobacteria	c__Gammaproteobacteria	o__Enterobacterales	Enterobacteriaceae	g__Citrobacter_C	s__Citrobacter_C amalonaticus_A
dksA	RS_GCF_003751845.1	NZ_RJKQ01000003.1_434	63.448	81	152	34	178	8	151	1.42e-66	197	d__Bacteria	p__Proteobacteria	c__Gammaproteobacteria	o__Enterobacterales	Enterobacteriaceae	g__BIGb0383	s__BIGb0383 sp003751845
dksA	RS_GCF_000026325.1	NC_011751.1_140	63.448	81	152	34	178	8	151	1.19e-66	198	d__Bacteria	p__Proteobacteria	c__Gammaproteobacteria	o__Enterobacterales	Enterobacteriaceae	g__Escherichia	s__Escherichia coli_D
dksA	RS_GCF_006539725.1	NZ_BJNO01000005.1_167	63.448	81	152	34	178	8	151	1.1e-66	198	d__Bacteria	p__Proteobacteria	c__Gammaproteobacteria	o__Enterobacterales	Enterobacteriaceae	g__Raoultella	s__Raoultella terrigena
dksA	RS_GCF_001888805.2	NZ_CP019113.1_1803	63.448	81	152	34	178	8	151	9.99e-67	198	d__Bacteria	p__Proteobacteria	c__Gammaproteobacteria	o__Enterobacterales	Enterobacteriaceae	g__Enterobacter_D	s__Enterobacter_D sp001888805
dksA	RS_GCF_000463155.2	NZ_AWFZ01000017.1_56	63.448	81	152	34	178	8	151	6.12e-67	198	d__Bacteria	p__Proteobacteria	c__Gammaproteobacteria	o__Enterobacterales	Enterobacteriaceae	g__Siccibacter	s__Siccibacter turicensis
dksA	GB_GCA_900112785.1	FONB01000001.1_491	63.448	81	152	34	178	8	151	1.18e-66	198	d__Bacteria	p__Proteobacteria	c__Gammaproteobacteria	o__Enterobacterales	Enterobacteriaceae	g__Phytobacter	s__Phytobacter palmae
dksA	RS_GCF_009363175.1	NZ_CP045205.1_4460	63.448	81	152	34	178	8	151	9.43e-67	198	d__Bacteria	p__Proteobacteria	c__Gammaproteobacteria	o__Enterobacterales	Enterobacteriaceae	g__Citrobacter_A	s__Citrobacter_A sp009363175
dksA	RS_GCF_003332275.1	NZ_QOVA01000003.1_373	63.448	81	152	34	178	8	151	6.63e-67	198	d__Bacteria	p__Proteobacteria	c__Gammaproteobacteria	o__Enterobacterales	Enterobacteriaceae	g__Edaphovirga	s__Edaphovirga cremea
dksA	RS_GCF_002811785.1	NZ_PIQM01000002.1_712	62.759	81	152	34	178	8	151	2.23e-66	197	d__Bacteria	p__Proteobacteria	c__Gammaproteobacteria	o__Enterobacterales	Enterobacteriaceae	g__Lelliottia	s__Lelliottia lapagei_A
dksA	RS_GCF_002163585.1	NZ_CP015579.1_3125	62.759	81	152	34	178	8	151	2.02e-66	197	d__Bacteria	p__Proteobacteria	c__Gammaproteobacteria	o__Enterobacterales	Enterobacteriaceae	g__Tatumella	s__Tatumella citrea
dksA	RS_GCF_900446925.1	NZ_UAVY01000002.1_734	62.759	81	152	34	178	8	151	2.1e-66	197	d__Bacteria	p__Proteobacteria	c__Gammaproteobacteria	o__Enterobacterales	Enterobacteriaceae	g__Citrobacter_B	s__Citrobacter_B koseri
dksA	RS_GCF_003182475.1	NZ_QGTS01000006.1_56	62.759	81	152	34	178	8	151	3.38e-66	197	d__Bacteria	p__Proteobacteria	c__Gammaproteobacteria	o__Enterobacterales	Enterobacteriaceae	g__Mangrovibacter	s__Mangrovibacter plantisponsor
dksA	RS_GCF_013782625.1	NZ_CP056199.1_783	62.759	81	152	34	178	8	151	2.34e-66	197	d__Bacteria	p__Proteobacteria	c__Gammaproteobacteria	o__Enterobacterales	Enterobacteriaceae	g__RHBSTW-00994	s__RHBSTW-00994 sp013782625
dksA	RS_GCF_000743355.1	NZ_JQEI01000005.1_10	62.759	81	152	34	178	8	151	3.78e-66	196	d__Bacteria	p__Proteobacteria	c__Gammaproteobacteria	o__Enterobacterales	Enterobacteriaceae	g__Chania	s__Chania sp000743355
dksA	RS_GCF_001297775.1	NZ_LIFX01000002.1_302	62.759	81	152	34	178	8	151	3.45e-66	196	d__Bacteria	p__Proteobacteria	c__Gammaproteobacteria	o__Enterobacterales	Enterobacteriaceae	g__Trabulsiella	s__Trabulsiella odontotermitis
dksA	RS_GCF_000406145.1	NZ_CM001976.1_3142	62.759	81	152	34	178	8	151	5.63e-66	196	d__Bacteria	p__Proteobacteria	c__Gammaproteobacteria	o__Enterobacterales	Enterobacteriaceae	g__Dickeya	s__Dickeya dadantii
dksA	RS_GCF_900021175.1	NZ_FCOP01000011.1_514	62.759	81	152	34	178	8	151	2e-66	197	d__Bacteria	p__Proteobacteria	c__Gammaproteobacteria	o__Enterobacterales	Enterobacteriaceae	g__Enterobacter_A	s__Enterobacter_A timonensis
dksA	RS_GCF_000006945.2	NC_003197.2_183	62.759	81	152	34	178	8	151	2.32e-66	197	d__Bacteria	p__Proteobacteria	c__Gammaproteobacteria	o__Enterobacterales	Enterobacteriaceae	g__Salmonella	s__Salmonella enterica
dksA	RS_GCF_013285385.1	NZ_CP054212.1_925	62.759	81	152	34	178	8	151	7.39e-67	198	d__Bacteria	p__Proteobacteria	c__Gammaproteobacteria	o__Enterobacterales	Enterobacteriaceae	g__PD-1	s__PD-1 sp013285385
dksA	RS_GCF_000754695.1	NZ_JQOE01000013.1_27	62.759	81	152	34	178	8	151	1.14e-65	195	d__Bacteria	p__Proteobacteria	c__Gammaproteobacteria	o__Enterobacterales	Enterobacteriaceae	g__Pectobacterium	s__Pectobacterium brasiliense
dksA	RS_GCF_000621185.1	NZ_KK211223.1_464	62.759	81	152	34	178	8	151	3.49e-66	196	d__Bacteria	p__Proteobacteria	c__Gammaproteobacteria	o__Enterobacterales	Enterobacteriaceae	g__Franconibacter	s__Franconibacter pulveris
dksA	RS_GCF_000164865.1	NC_014618.1_3546	62.759	81	152	34	178	8	151	3.6e-66	196	d__Bacteria	p__Proteobacteria	c__Gammaproteobacteria	o__Enterobacterales	Enterobacteriaceae	g__Enterobacter_B	s__Enterobacter_B lignolyticus
dksA	RS_GCF_009668205.1	NZ_WJYM01000004.1_53	62.759	81	152	34	178	8	151	2.27e-66	197	d__Bacteria	p__Proteobacteria	c__Gammaproteobacteria	o__Enterobacterales	Enterobacteriaceae	g__Scandinavium	s__Scandinavium sp009668205
dksA	RS_GCF_000742135.1	NZ_KN046818.1_602	62.759	81	152	34	178	8	151	2.52e-66	197	d__Bacteria	p__Proteobacteria	c__Gammaproteobacteria	o__Enterobacterales	Enterobacteriaceae	g__Klebsiella	s__Klebsiella pneumoniae
dksA	RS_GCF_000468095.1	NZ_ASZC01000014.1_53	62.759	81	152	34	178	8	151	1.31e-66	197	d__Bacteria	p__Proteobacteria	c__Gammaproteobacteria	o__Enterobacterales	Enterobacteriaceae	g__Pantoea	s__Pantoea sp000468095
dksA	RS_GCF_002858715.1	NZ_PJZH01000003.1_312	62.759	81	152	34	178	8	151	2.29e-66	197	d__Bacteria	p__Proteobacteria	c__Gammaproteobacteria	o__Enterobacterales	Enterobacteriaceae	g__Chimaeribacter	s__Chimaeribacter coloradensis
dksA	RS_GCF_001729745.1	NZ_CP017186.1_729	62.759	81	152	34	178	8	151	2.24e-66	197	d__Bacteria	p__Proteobacteria	c__Gammaproteobacteria	o__Enterobacterales	Enterobacteriaceae	g__Enterobacter	s__Enterobacter hormaechei_A
dksA	RS_GCF_002847015.1	NZ_CP025085.1_1665	62.759	81	152	34	178	8	151	4.48e-66	196	d__Bacteria	p__Proteobacteria	c__Gammaproteobacteria	o__Enterobacterales	Enterobacteriaceae	g__ATCC-39006	s__ATCC-39006 sp002847015
dksA	RS_GCF_002752165.1	NZ_MOMB01000001.1_104	62.759	81	152	34	178	8	151	9.91e-67	197	d__Bacteria	p__Proteobacteria	c__Gammaproteobacteria	o__Enterobacterales	Enterobacteriaceae	g__Izhakiella	s__Izhakiella sp002752165
dksA	RS_GCF_900087055.1	NZ_LT575468.1_433	62.759	81	151	34	178	7	150	6.36e-65	193	d__Bacteria	p__Proteobacteria	c__Gammaproteobacteria	o__Enterobacterales	Enterobacteriaceae	g__Plesiomonas	s__Plesiomonas shigelloides
dksA	RS_GCF_001006005.1	NZ_CP011254.1_551	62.759	81	152	34	178	8	151	1.97e-66	197	d__Bacteria	p__Proteobacteria	c__Gammaproteobacteria	o__Enterobacterales	Enterobacteriaceae	g__Serratia_A	s__Serratia_A fonticola
dksA	GB_GCA_900635425.1	LR134118.1_902	62.759	81	150	34	178	8	149	2.24e-64	192	d__Bacteria	p__Proteobacteria	c__Gammaproteobacteria	o__Enterobacterales	Enterobacteriaceae	g__Citrobacter	s__Citrobacter freundii
dksA	RS_GCF_008710095.1	NZ_VYKJ01000019.1_22	62.759	81	152	34	178	8	151	2.43e-65	194	d__Bacteria	p__Proteobacteria	c__Gammaproteobacteria	o__Enterobacterales	Enterobacteriaceae	g__L3-3HA	s__L3-3HA sp008710095
dksA	RS_GCF_009914055.1	NZ_CP028271.1_107	62.759	81	152	34	178	8	151	1.62e-66	197	d__Bacteria	p__Proteobacteria	c__Gammaproteobacteria	o__Enterobacterales	Enterobacteriaceae	g__Mixta	s__Mixta intestinalis
dksA	RS_GCF_002111555.1	NZ_LUTM01000013.1_57	62.069	81	152	34	178	8	151	1.64e-65	194	d__Bacteria	p__Proteobacteria	c__Gammaproteobacteria	o__Enterobacterales	Enterobacteriaceae	g__Lonsdalea	s__Lonsdalea populi
dksA	RS_GCF_000696075.1	NZ_BAYW01000010.1_190	62.069	81	152	34	178	8	151	6.45e-66	196	d__Bacteria	p__Proteobacteria	c__Gammaproteobacteria	o__Enterobacterales	Enterobacteriaceae	g__Erwinia	s__Erwinia amylovora
dksA	RS_GCF_001598855.1	NZ_BCZS01000005.1_166	62.069	81	152	34	178	8	151	1.39e-65	195	d__Bacteria	p__Proteobacteria	c__Gammaproteobacteria	o__Enterobacterales	Enterobacteriaceae	g__Pluralibacter	s__Pluralibacter gergoviae
dksA	RS_GCF_000517425.1	NZ_CP006569.1_3341	62.069	81	152	34	178	8	151	8.6e-65	193	d__Bacteria	p__Proteobacteria	c__Gammaproteobacteria	o__Enterobacterales	Enterobacteriaceae	g__Sodalis_A	s__Sodalis_A praecaptivus
dksA	RS_GCF_002291425.1	NZ_CP014136.1_3171	62.069	81	152	34	178	8	151	7.51e-66	196	d__Bacteria	p__Proteobacteria	c__Gammaproteobacteria	o__Enterobacterales	Enterobacteriaceae	g__Gibbsiella	s__Gibbsiella quercinecans
dksA	RS_GCF_002093625.1	NZ_MRWD01000021.1_10	62.069	81	152	34	178	8	151	1.08e-65	195	d__Bacteria	p__Proteobacteria	c__Gammaproteobacteria	o__Enterobacterales	Enterobacteriaceae	g__Rouxiella	s__Rouxiella silvae
dksA	RS_GCF_900143145.1	NZ_FRDB01000044.1_7	62.069	81	152	34	178	8	151	4.98e-65	193	d__Bacteria	p__Proteobacteria	c__Gammaproteobacteria	o__Enterobacterales	Enterobacteriaceae	g__SoCistrobi	s__SoCistrobi sp900143145
dksA	RS_GCF_001517405.1	NZ_LN907827.1_763	62.069	81	152	34	178	8	151	5.24e-66	196	d__Bacteria	p__Proteobacteria	c__Gammaproteobacteria	o__Enterobacterales	Enterobacteriaceae	g__Erwinia_B	s__Erwinia_B gerundensis
dksA	RS_GCF_004342665.1	NZ_SMBY01000014.1_28	62.069	81	152	34	178	8	151	1.53e-65	194	d__Bacteria	p__Proteobacteria	c__Gammaproteobacteria	o__Enterobacterales	Enterobacteriaceae	g__Samsonia	s__Samsonia erythrinae
dksA	RS_GCF_901472405.1	NZ_LR590463.1_4600	62.069	81	152	34	178	8	151	4.2e-66	196	d__Bacteria	p__Proteobacteria	c__Gammaproteobacteria	o__Enterobacterales	Enterobacteriaceae	g__Serratia_B	s__Serratia_B rubidaea
dksA	RS_GCF_002291445.1	NZ_CP014137.1_327	61.379	81	152	34	178	8	151	2.01e-64	192	d__Bacteria	p__Proteobacteria	c__Gammaproteobacteria	o__Enterobacterales	Enterobacteriaceae	g__Brenneria	s__Brenneria goodwinii
dksA	GB_GCA_006974205.1	CP041233.1_4440	61.379	81	152	34	178	8	151	1.46e-65	195	d__Bacteria	p__Proteobacteria	c__Gammaproteobacteria	o__Enterobacterales	Enterobacteriaceae	g__Serratia	s__Serratia marcescens
dksA	RS_GCF_002837195.1	NZ_KZ478063.1_323	61.379	81	152	34	178	8	151	2.07e-65	194	d__Bacteria	p__Proteobacteria	c__Gammaproteobacteria	o__Enterobacterales	Enterobacteriaceae	g__1-19	s__1-19 sp002837195
dksA	RS_GCF_000010085.1	NC_007712.1_1116	61.379	81	152	34	178	8	151	6.71e-64	190	d__Bacteria	p__Proteobacteria	c__Gammaproteobacteria	o__Enterobacterales	Enterobacteriaceae	g__Sodalis	s__Sodalis glossinidius
dksA	RS_GCF_004346745.1	NZ_SJOI01000001.1_4691	61.379	81	152	34	178	8	151	1.12e-63	190	d__Bacteria	p__Proteobacteria	c__Gammaproteobacteria	o__Enterobacterales	Enterobacteriaceae	g__BGMRC-2031	s__BGMRC-2031 sp004346745
dksA	RS_GCF_004343195.1	NZ_SMCR01000002.1_513	60.69	81	152	34	178	8	151	3.28e-64	191	d__Bacteria	p__Proteobacteria	c__Gammaproteobacteria	o__Enterobacterales	Enterobacteriaceae	g__Biostraticola	s__Biostraticola tofi
dksA	RS_GCF_003610915.1	NZ_NSDJ01000001.1_1413	60.69	81	152	34	178	8	151	3.68e-65	194	d__Bacteria	p__Proteobacteria	c__Gammaproteobacteria	o__Enterobacterales	Enterobacteriaceae	g__Rahnella	s__Rahnella variigena
dksA	RS_GCF_000364725.1	NC_021057.1_172	59.722	81	150	32	175	4	146	1.37e-60	180	d__Bacteria	p__Proteobacteria	c__Gammaproteobacteria	o__Enterobacterales	Enterobacteriaceae	g__Moranella	s__Moranella endobia
dksA	RS_GCF_900161835.1	NZ_LT897836.1_580	59.31	81	152	34	178	8	151	1.44e-62	185	d__Bacteria	p__Proteobacteria	c__Gammaproteobacteria	o__Enterobacterales	Enterobacteriaceae	g__GCF-900161835	s__GCF-900161835 sp900161835
dksA	RS_GCF_000971765.1	NZ_CP010907.1_80	58.621	81	152	34	178	8	151	1.26e-63	188	d__Bacteria	p__Proteobacteria	c__Gammaproteobacteria	o__Enterobacterales	Enterobacteriaceae	g__Pantoea_A	s__Pantoea_A carbekii
dksA	RS_GCF_000287335.1	NC_018419.1_281	58.621	81	152	34	178	8	151	1.32e-61	183	d__Bacteria	p__Proteobacteria	c__Gammaproteobacteria	o__Enterobacterales	Enterobacteriaceae	g__GCF-000287335	s__GCF-000287335 sp000287335
dksA	RS_GCF_900699045.1	NZ_CAADHL010000005.1_36	57.639	81	152	32	175	6	148	4.76e-59	177	d__Bacteria	p__Proteobacteria	c__Gammaproteobacteria	o__Enterobacterales	Enterobacteriaceae	g__Hamiltonella	s__Hamiltonella defensa_A
dksA	RS_GCF_000471645.3	NZ_AWGA01000055.1_39	61.972	80	151	34	175	6	147	1.1e-64	192	d__Bacteria	p__Proteobacteria	c__Gammaproteobacteria	o__Enterobacterales	Enterobacteriaceae	g__Schmidhempelia	s__Schmidhempelia bombi
dksA	RS_GCF_900039485.1	NZ_LN999833.1_602	61.268	80	154	34	175	8	148	1.02e-61	183	d__Bacteria	p__Proteobacteria	c__Gammaproteobacteria	o__Enterobacterales	Enterobacteriaceae	g__Doolittlea	s__Doolittlea endobia
dksA	RS_GCF_900111395.1	NZ_FOHV01000022.1_9	59.722	79	151	35	175	4	147	3.77e-63	188	d__Bacteria	p__Proteobacteria	c__Gammaproteobacteria	o__Enterobacterales	Enterobacteriaceae	g__Thorsellia	s__Thorsellia anophelis
dksA	RS_GCF_003363015.1	NZ_QRAP01000005.1_103	63.309	78	152	40	178	13	151	6.98e-66	196	d__Bacteria	p__Proteobacteria	c__Gammaproteobacteria	o__Enterobacterales	Enterobacteriaceae	g__Enterobacillus	s__Enterobacillus tribolii
dksA	RS_GCF_000735375.1	NZ_JMPK01000069.1_95	63.309	78	152	40	178	13	151	1.15e-65	195	d__Bacteria	p__Proteobacteria	c__Gammaproteobacteria	o__Enterobacterales	Enterobacteriaceae	g__Hafnia	s__Hafnia alvei
dksA	RS_GCF_001896205.1	NZ_MPNU01000001.1_710	63.309	78	152	40	178	13	151	3.97e-66	196	d__Bacteria	p__Proteobacteria	c__Gammaproteobacteria	o__Enterobacterales	Enterobacteriaceae	g__Edwardsiella	s__Edwardsiella piscicida
dksA	RS_GCF_900044015.1	NZ_LN999835.1_110	60.14	78	153	40	178	10	152	4.6e-64	189	d__Bacteria	p__Proteobacteria	c__Gammaproteobacteria	o__Enterobacterales	Enterobacteriaceae	g__Hoaglandella	s__Hoaglandella endobia
dksA	RS_GCF_000143625.1	NZ_GL379592.1_39	58.273	78	152	40	178	13	151	1.14e-59	179	d__Bacteria	p__Proteobacteria	c__Gammaproteobacteria	o__Enterobacterales	Enterobacteriaceae	g__Regiella	s__Regiella insecticola
dksA	RS_GCF_011745665.1	NZ_CP050253.1_701	63.235	76	152	40	175	13	148	8.34e-65	192	d__Bacteria	p__Proteobacteria	c__Gammaproteobacteria	o__Enterobacterales	Enterobacteriaceae	g__IPMB12	s__IPMB12 sp011745665
dksA	RS_GCF_002933335.1	NZ_PDKS01000002.1_24	61.029	76	186	40	175	47	182	5.23e-62	185	d__Bacteria	p__Proteobacteria	c__Gammaproteobacteria	o__Enterobacterales	Enterobacteriaceae	g__SoEE	s__SoEE sp002933335
dksA	RS_GCF_001693435.1	NZ_CM004509.1_1176	61.029	76	152	40	175	13	148	6.28e-62	185	d__Bacteria	p__Proteobacteria	c__Gammaproteobacteria	o__Enterobacterales	Enterobacteriaceae	g__Gilliamella	s__Gilliamella apicola_N
dksA	RS_GCF_002075085.1	NZ_LKAS01000002.1_293	60.294	76	152	40	175	12	147	2.06e-62	184	d__Bacteria	p__Proteobacteria	c__Gammaproteobacteria	o__Enterobacterales	Enterobacteriaceae	g__PRUG	s__PRUG sp002075085
dksA	RS_GCF_003634275.1	NZ_RBWY01000002.1_349	59.559	76	152	40	175	13	148	1.35e-60	181	d__Bacteria	p__Proteobacteria	c__Gammaproteobacteria	o__Enterobacterales	Enterobacteriaceae	g__Orbus	s__Orbus hercynius
dksA	RS_GCF_900048035.1	NZ_LN999832.1_440	58.824	76	152	40	175	13	148	4.61e-59	176	d__Bacteria	p__Proteobacteria	c__Gammaproteobacteria	o__Enterobacterales	Enterobacteriaceae	g__Gullanella	s__Gullanella endobia
dksA	RS_GCF_003122425.1	NZ_CP021659.1_1491	59.398	75	152	46	178	19	151	2.82e-55	168	d__Bacteria	p__Proteobacteria	c__Gammaproteobacteria	o__Enterobacterales	Enterobacteriaceae	g__Fukatsuia	s__Fukatsuia symbiotica
dksA	RS_GCF_000828515.1	NZ_AP010872.1_197	54.887	75	153	46	178	20	152	1.53e-55	167	d__Bacteria	p__Proteobacteria	c__Gammaproteobacteria	o__Enterobacterales	Enterobacteriaceae	g__Ishikawaella	s__Ishikawaella capsulata
dksA	RS_GCF_012570745.1	NZ_CP046212.1_215	50.376	75	151	43	175	15	147	5.37e-53	160	d__Bacteria	p__Proteobacteria	c__Gammaproteobacteria	o__Enterobacterales	Enterobacteriaceae	g__GCA-012562765	s__GCA-012562765 sp012570745
dksA	RS_GCF_900635445.1	NZ_LR134117.1_2545	65.152	74	133	47	178	1	132	2.53e-64	191	d__Bacteria	p__Proteobacteria	c__Gammaproteobacteria	o__Enterobacterales	Enterobacteriaceae	g__Serratia_F	s__Serratia_F odorifera
dksA	RS_GCF_000287355.1	NC_018420.1_480	59.091	74	152	47	178	20	151	2.57e-57	172	d__Bacteria	p__Proteobacteria	c__Gammaproteobacteria	o__Enterobacterales	Enterobacteriaceae	g__GCF-000287355	s__GCF-000287355 sp000287355
dksA	RS_GCF_900090215.1	NZ_LT594522.1_20	56.923	73	151	46	175	19	147	8.03e-56	167	d__Bacteria	p__Proteobacteria	c__Gammaproteobacteria	o__Enterobacterales	Enterobacteriaceae	g__Mikella	s__Mikella sp900090215
dksA	RS_GCF_002073915.1	NZ_CP012841.1_171	52.991	66	124	59	175	1	117	1.02e-41	131	d__Bacteria	p__Proteobacteria	c__Gammaproteobacteria	o__Enterobacterales	Enterobacteriaceae	g__Riesia	s__Riesia pediculicola
dksA	RS_GCF_003391335.1	NZ_CP028374.1_126	49.573	66	122	59	175	1	117	7.62e-38	121	d__Bacteria	p__Proteobacteria	c__Gammaproteobacteria	o__Enterobacterales	Enterobacteriaceae	g__Purcelliella	s__Purcelliella pentastirinorum
dksA	RS_GCF_901472455.1	NZ_LR590464.1_1197	71.111	51	91	89	178	1	90	6.89e-45	140	d__Bacteria	p__Proteobacteria	c__Gammaproteobacteria	o__Enterobacterales	Enterobacteriaceae	g__Leclercia	s__Leclercia adecarboxylata
dksA	RS_GCF_004296475.1	NZ_AP018162.1_185	44	14	485	110	134	6	30	0.34	24.3	d__Bacteria	p__Proteobacteria	c__Gammaproteobacteria	o__Enterobacterales	Enterobacteriaceae	g__Nardonella	s__Nardonella sp004296475
dksA	RS_GCF_000828815.1	NZ_AP014521.1_139	21.277	26	167	1	47	106	144	4.7	21.9	d__Bacteria	p__Proteobacteria	c__Gammaproteobacteria	o__Enterobacterales	Enterobacteriaceae	g__Tachikawaea	s__Tachikawaea gelatinosa
dksA	GB_GCA_001242845.1	LN774881.1_1	28.333	34	634	79	138	448	494	1.7	23.1	d__Bacteria	p__Proteobacteria	c__Gammaproteobacteria	o__Enterobacterales	Enterobacteriaceae	g__Westeberhardia	s__Westeberhardia cardiocondylae
dksA	GB_GCA_002688505.1	CP024013.1_185	27.407	75	152	30	162	2	136	4.21e-07	41.2	d__Bacteria	p__Proteobacteria	c__Gammaproteobacteria	o__Enterobacterales	Enterobacteriaceae	g__Stammera	s__Stammera capleta
dksA	RS_GCF_000008885.1	NC_004344.2_464	27.119	33	494	95	153	414	469	1.4	23.9	d__Bacteria	p__Proteobacteria	c__Gammaproteobacteria	o__Enterobacterales	Enterobacteriaceae	g__Wigglesworthia	s__Wigglesworthia glossinidia_A
dksA	RS_GCF_003956045.1	NZ_CP026513.1_44	25	26	880	44	89	452	499	0.97	23.5	d__Bacteria	p__Proteobacteria	c__Gammaproteobacteria	o__Enterobacterales	Enterobacteriaceae	g__Annandia	s__Annandia adelgestsuga
dksA	RS_GCF_009805595.1	NZ_VMQO01000023.1_2	27.119	33	510	95	153	428	483	0.009	28.9	d__Bacteria	p__Proteobacteria	c__Gammaproteobacteria	o__Enterobacterales_A	Enterobacteriaceae_A	g__Tremblaya	s__Tremblaya phenacola_B
dksA	GB_GCA_000147015.1	CP002161.1_180	23.077	29	119	16	66	51	102	0.53	22.7	d__Bacteria	p__Proteobacteria	c__Gammaproteobacteria	o__Enterobacterales_A	Enterobacteriaceae_A	g__Zinderia	s__Zinderia insecticola
dksA	RS_GCF_000953435.1	NZ_LM655252.1_252	24.59	33	373	84	141	144	200	2.1	22.3	d__Bacteria	p__Proteobacteria	c__Gammaproteobacteria	o__Evansiales	Evansiaceae	g__Evansia	s__Evansia muelleri
dksA	RS_GCF_000300075.1	NC_018677.1_51	24.138	49	355	55	141	113	188	0.014	28.5	d__Bacteria	p__Proteobacteria	c__Gammaproteobacteria	o__Evansiales	Evansiaceae	g__Portiera	s__Portiera aleyrodidarum
dksA	GB_GCA_903863375.1	CAIPBT010000008.1_53	60.15	75	141	43	175	5	137	5.14e-59	177	d__Bacteria	p__Proteobacteria	c__Gammaproteobacteria	o__Burkholderiales	Ferrovaceae	g__CAIVHB01	s__CAIVHB01 sp903863375
dksA	GB_GCA_903909215.1	CAIVUX010000034.1_21	58.955	75	141	42	175	4	137	3.32e-61	182	d__Bacteria	p__Proteobacteria	c__Gammaproteobacteria	o__Burkholderiales	Ferrovaceae	g__CAIVUX01	s__CAIVUX01 sp903909215
dksA	RS_GCF_001431705.1	NZ_LJWX01000003.1_17	57.895	75	140	43	175	4	136	3.51e-58	175	d__Bacteria	p__Proteobacteria	c__Gammaproteobacteria	o__Burkholderiales	Ferrovaceae	g__PN-J185	s__PN-J185 sp001431705
dksA	GB_GCA_010435995.1	JAAGNR010000039.1_24	57.463	75	141	42	175	4	137	1.2e-58	176	d__Bacteria	p__Proteobacteria	c__Gammaproteobacteria	o__Burkholderiales	Ferrovaceae	g__Ferrovum	s__Ferrovum sp010435995
dksA	GB_GCA_006227905.1	SBFH01000055.1_9	41.322	68	136	54	174	11	130	1.3e-25	92.4	d__Bacteria	p__Proteobacteria	c__Gammaproteobacteria	o__Francisellales	Francisellaceae	g__M0027	s__M0027 sp006227905
dksA	RS_GCF_002803295.2	NZ_PGGB02000014.1_22	43.697	67	138	56	174	13	130	3.84e-25	90.5	d__Bacteria	p__Proteobacteria	c__Gammaproteobacteria	o__Francisellales	Francisellaceae	g__Caedibacter	s__Caedibacter taeniospiralis
dksA	RS_GCF_000379445.1	NZ_KB902240.1_152	42.017	67	139	56	174	13	130	8.24e-24	87.8	d__Bacteria	p__Proteobacteria	c__Gammaproteobacteria	o__Francisellales	Francisellaceae	g__Fangia	s__Fangia hongkongensis
dksA	RS_GCF_003428155.1	NZ_QLIR01000002.1_10	46.154	66	137	58	174	14	129	2.5e-27	96.7	d__Bacteria	p__Proteobacteria	c__Gammaproteobacteria	o__Francisellales	Francisellaceae	g__Fastidiosibacter	s__Fastidiosibacter lacustris
dksA	RS_GCF_003428165.1	NZ_QLIQ01000002.1_98	43.59	66	138	58	174	15	130	2.74e-25	92	d__Bacteria	p__Proteobacteria	c__Gammaproteobacteria	o__Francisellales	Francisellaceae	g__Cysteiniphilum	s__Cysteiniphilum litorale
dksA	RS_GCF_003574485.1	NZ_QLIT01000201.1_2	40.678	66	139	57	174	14	130	2.33e-23	86.7	d__Bacteria	p__Proteobacteria	c__Gammaproteobacteria	o__Francisellales	Francisellaceae	g__QLIT01	s__QLIT01 sp003574485
dksA	RS_GCF_000008985.1	NC_006570.2_1309	34.146	21	483	39	76	384	420	0.3	27.3	d__Bacteria	p__Proteobacteria	c__Gammaproteobacteria	o__Francisellales	Francisellaceae	g__Francisella	s__Francisella tularensis
dksA	RS_GCF_003290445.1	NZ_CP021781.1_908	26	28	341	89	138	100	148	1.8	25	d__Bacteria	p__Proteobacteria	c__Gammaproteobacteria	o__Francisellales	Francisellaceae	g__Francisella_A	s__Francisella_A adeliensis
dksA	RS_GCF_000815225.1	NZ_CP010427.1_168	25	38	936	76	143	498	567	3.9	23.9	d__Bacteria	p__Proteobacteria	c__Gammaproteobacteria	o__Francisellales	Francisellaceae	g__Allofrancisella	s__Allofrancisella guangzhouensis
dksA	RS_GCF_001880225.1	NZ_CP009654.1_1338	22.785	43	253	50	126	151	229	0.43	26.6	d__Bacteria	p__Proteobacteria	c__Gammaproteobacteria	o__Francisellales	Francisellaceae	g__Pseudofrancisella	s__Pseudofrancisella frigiditurris
dksA	GB_GCA_001464585.1	LNFF01000021.1_47	63.265	82	151	33	178	4	150	6.49e-68	200	d__Bacteria	p__Proteobacteria	c__Gammaproteobacteria	o__Ga0077554	Ga007554	g__Ga0077554	s__Ga0077554 sp001464585
dksA	GB_GCA_001464695.1	LNDQ01000121.1_19	55.455	62	142	57	166	21	129	1.06e-31	108	d__Bacteria	p__Proteobacteria	c__Gammaproteobacteria	o__Burkholderiales	Ga0077523	g__Ga0077523	s__Ga0077523 sp001464695
dksA	GB_GCA_001464765.1	LNDV01000030.1_238	54.545	62	143	57	166	22	130	1.22e-31	108	d__Bacteria	p__Proteobacteria	c__Gammaproteobacteria	o__Burkholderiales	Ga0077523	g__Ga0077526	s__Ga0077526 sp001464765
dksA	GB_GCA_009692265.1	SHZM01000050.1_20	45.578	81	305	32	175	153	299	2.86e-35	122	d__Bacteria	p__Proteobacteria	c__Gammaproteobacteria	o__Ga0077536	Ga0077536	g__CAIKBL01	s__CAIKBL01 sp009692265
dksA	GB_GCA_002292285.1	DBBP01000014.1_19	45.238	71	301	50	175	170	295	2.54e-32	114	d__Bacteria	p__Proteobacteria	c__Gammaproteobacteria	o__Ga0077536	Ga0077536	g__UBA981	s__UBA981 sp002292285
dksA	GB_GCA_003540955.1	DPMX01000165.1_1	44.444	71	182	50	175	51	176	7.58e-32	109	d__Bacteria	p__Proteobacteria	c__Gammaproteobacteria	o__Ga0077536	Ga0077536	g__UBA11873	s__UBA11873 sp003540955
dksA	GB_GCA_002390205.1	DGOV01000075.1_1	43.651	71	233	50	175	102	227	3.24e-32	112	d__Bacteria	p__Proteobacteria	c__Gammaproteobacteria	o__Ga0077536	Ga0077536	g__UBA4457	s__UBA4457 sp002390205
dksA	GB_GCA_009692365.1	SHZJ01000030.1_2	45.299	66	123	59	175	1	117	4.38e-27	95.9	d__Bacteria	p__Proteobacteria	c__Gammaproteobacteria	o__Ga0077536	Ga0077536	g__Ga0077536	s__Ga0077536 sp009692365
dksA	GB_GCA_002170535.1	NHDW01000001.1_42	50	71	211	50	175	80	205	2e-37	124	d__Bacteria	p__Proteobacteria	c__Gammaproteobacteria	o__Ga0077536_A	Ga0077536_A	g__TMED69	s__TMED69 sp002170535
dksA	RS_GCF_003367375.1	NZ_CP031416.1_2978	64.138	81	150	34	178	6	149	1.99e-65	194	d__Bacteria	p__Proteobacteria	c__Gammaproteobacteria	o__Enterobacterales	Gallaecimonadaceae	g__Gallaecimonas	s__Gallaecimonas mangrovi
dksA	GB_GCA_008080515.1	VIKH01000003.1_11	65.625	72	141	48	175	10	137	2.48e-60	181	d__Bacteria	p__Proteobacteria	c__Gammaproteobacteria	o__Burkholderiales	Gallionellaceae	g__VIKH01	s__VIKH01 sp008080515
dksA	RS_GCF_000746095.1	NZ_JQKP01000013.1_58	65.116	72	140	47	175	8	136	6.89e-60	179	d__Bacteria	p__Proteobacteria	c__Gammaproteobacteria	o__Burkholderiales	Gallionellaceae	g__Ferriphaselus	s__Ferriphaselus sp000746095
dksA	GB_GCA_903873725.1	CAIQPV010000278.1_4	63.846	73	141	46	175	8	137	5.08e-60	180	d__Bacteria	p__Proteobacteria	c__Gammaproteobacteria	o__Burkholderiales	Gallionellaceae	g__CAITJF01	s__CAITJF01 sp903873725
dksA	GB_GCA_001801105.1	MGWS01000008.1_47	62.308	73	141	46	175	8	137	6.39e-58	174	d__Bacteria	p__Proteobacteria	c__Gammaproteobacteria	o__Burkholderiales	Gallionellaceae	g__Gallionella	s__Gallionella sp001801105
dksA	GB_GCA_002278935.1	NCJL01000007.1_51	62.016	72	141	47	175	9	137	1.43e-56	171	d__Bacteria	p__Proteobacteria	c__Gammaproteobacteria	o__Burkholderiales	Gallionellaceae	g__39-52-133	s__39-52-133 sp002278935
dksA	GB_GCA_002787455.1	PCWU01000002.1_15	61.719	72	141	48	175	10	137	3.17e-56	169	d__Bacteria	p__Proteobacteria	c__Gammaproteobacteria	o__Burkholderiales	Gallionellaceae	g__Sideroxydans	s__Sideroxydans sp002787455
dksA	GB_GCA_003151655.1	PLYB01000083.1_7	61.24	72	141	47	175	9	137	5.1e-57	172	d__Bacteria	p__Proteobacteria	c__Gammaproteobacteria	o__Burkholderiales	Gallionellaceae	g__PALSA-1006	s__PALSA-1006 sp003151655
dksA	GB_GCA_002470125.1	DKNB01000048.1_4	57.812	72	141	48	175	10	137	2.42e-54	164	d__Bacteria	p__Proteobacteria	c__Gammaproteobacteria	o__Burkholderiales	Gallionellaceae	g__Nitrotoga	s__Nitrotoga sp002470125
dksA	GB_GCA_009937625.1	JAACFA010000056.1_12	50	71	183	50	175	53	178	4.8e-39	128	d__Bacteria	p__Proteobacteria	c__Gammaproteobacteria	o__GCA-001735895	GCA-001735895	g__GCA-001735895	s__GCA-001735895 sp009937625
dksA	GB_GCA_014382695.1	JACNJF010000142.1_17	48.819	71	139	50	176	9	135	1.12e-37	123	d__Bacteria	p__Proteobacteria	c__Gammaproteobacteria	o__GCA-001735895	GCA-001735895	g__JACNJF01	s__JACNJF01 sp014382695
dksA	RS_GCF_902603055.1	NZ_CACKTD010000012.1_6	28	26	424	133	178	2	51	0.61	25.4	d__Bacteria	p__Proteobacteria	c__Gammaproteobacteria	o__UBA7916	GCA-002691585	g__GCA-002691585	s__GCA-002691585 sp902603055
dksA	GB_GCA_002705445.1	PAGR01000007.1_24	38.462	66	137	58	174	16	131	8.06e-18	71.2	d__Bacteria	p__Proteobacteria	c__Gammaproteobacteria	o__GCA-002705445	GCA-002705445	g__GCA-2705445	s__GCA-2705445 sp002705445
dksA	GB_GCA_002702235.1	NZYO01000016.1_4	38.095	24	336	14	55	261	296	3.6	23.1	d__Bacteria	p__Proteobacteria	c__Gammaproteobacteria	o__GCA-002705445	GCA-002705445	g__GCA-2702235	s__GCA-2702235 sp002702235
dksA	GB_GCA_002716945.1	PBCF01000002.1_156	52.817	80	149	33	174	6	144	7.48e-46	143	d__Bacteria	p__Proteobacteria	c__Gammaproteobacteria	o__GCA-002705445	GCA-002716945	g__GCA-2716945	s__GCA-2716945 sp002716945
dksA	GB_GCA_002718845.1	PBFS01000007.1_18	53.383	75	143	42	174	6	138	7.21e-48	148	d__Bacteria	p__Proteobacteria	c__Gammaproteobacteria	o__GCA-002705445	GCA-002716945	g__GCA-2718845	s__GCA-2718845 sp002718845
dksA	GB_GCA_002698665.1	NZZP01000028.1_5	52.632	75	143	42	174	6	138	4.06e-45	141	d__Bacteria	p__Proteobacteria	c__Gammaproteobacteria	o__GCA-002705445	GCA-002716945	g__GCA-2698665	s__GCA-2698665 sp002698665
dksA	GB_GCA_002728355.1	PBXG01000016.1_22	52.632	75	143	42	174	6	138	6.9e-45	140	d__Bacteria	p__Proteobacteria	c__Gammaproteobacteria	o__GCA-002705445	GCA-002716945	g__GCA-2728355	s__GCA-2728355 sp002728355
dksA	GB_GCA_002720195.1	PBHH01000002.1_35	48.12	75	143	42	174	6	138	7.31e-40	128	d__Bacteria	p__Proteobacteria	c__Gammaproteobacteria	o__GCA-002705445	GCA-002716945	g__GCA-2720195	s__GCA-2720195 sp002720195
dksA	GB_GCA_002701705.1	NZWU01000009.1_9	53.788	74	152	43	174	16	147	3.76e-47	146	d__Bacteria	p__Proteobacteria	c__Gammaproteobacteria	o__GCA-002705445	GCA-002716945	g__GCA-2701705	s__GCA-2701705 sp002701705
dksA	GB_GCA_902535975.1	CACAVP010000004.1_62	56.25	72	144	47	174	12	139	5.92e-48	148	d__Bacteria	p__Proteobacteria	c__Gammaproteobacteria	o__GCA-002705445	GCA-002716945	g__CACLCV01	s__CACLCV01 sp902535975
dksA	GB_GCA_011322365.1	DRNA01000373.1_10	59.603	85	152	25	175	3	148	3.18e-61	184	d__Bacteria	p__Proteobacteria	c__Gammaproteobacteria	o__Enterobacterales	GCA-002770795	g__DRNA01	s__DRNA01 sp011322365
dksA	GB_GCA_002770795.1	PCTP01000096.1_3	63.636	80	147	33	175	2	143	2.1e-62	186	d__Bacteria	p__Proteobacteria	c__Gammaproteobacteria	o__Enterobacterales	GCA-002770795	g__21-14-all-40-8	s__21-14-all-40-8 sp002770795
dksA	GB_GCA_003696665.1	RFGJ01000508.1_14	65.441	76	146	40	175	8	142	1.1e-62	187	d__Bacteria	p__Proteobacteria	c__Gammaproteobacteria	o__Enterobacterales	GCA-002770795	g__J021	s__J021 sp003696665
dksA	GB_GCA_002746155.1	NVWF01000009.1_76	43.548	70	135	51	174	10	130	4.68e-23	86.3	d__Bacteria	p__Proteobacteria	c__Gammaproteobacteria	o__Enterobacterales	GCA-002770795	g__GCA-2746155	s__GCA-2746155 sp002746155
dksA	GB_GCA_013151045.1	JAADIY010000026.1_18	60	85	286	24	175	118	282	6.85e-63	192	d__Bacteria	p__Proteobacteria	c__Gammaproteobacteria	o__GCA-2400775	GCA-2400775	g__GCA-2400775	s__GCA-2400775 sp013151045
dksA	GB_GCA_002729495.1	PBYE01000091.1_1	53.205	88	231	20	175	71	221	2.19e-57	176	d__Bacteria	p__Proteobacteria	c__Gammaproteobacteria	o__GCA-2729495	GCA-2729495	g__GCA-2729495	s__GCA-2729495 sp002729495
dksA	GB_GCA_009692345.1	SHZI01000051.1_11	63.248	66	127	59	175	1	117	1.23e-50	155	d__Bacteria	p__Proteobacteria	c__Gammaproteobacteria	o__GCA-2729495	GCA-2729495	g__SHZI01	s__SHZI01 sp009692345
dksA	GB_GCA_003695765.1	RFHQ01000197.1_13	61.538	66	127	59	175	1	117	5.01e-49	151	d__Bacteria	p__Proteobacteria	c__Gammaproteobacteria	o__GCA-2729495	GCA-2729495	g__J054	s__J054 sp003695765
dksA	GB_GCA_002688175.1	NZCC01000014.1_42	40.816	28	114	123	171	65	113	7.71e-08	45.1	d__Bacteria	p__Proteobacteria	c__Gammaproteobacteria	o__GCA-2729495	GCA-2729495	g__GCA-002729875	s__GCA-002729875 sp002688175
dksA	GB_GCA_011526045.1	WYBE01000061.1_44	33.333	22	458	131	169	160	192	0.79	26.9	d__Bacteria	p__Proteobacteria	c__Gammaproteobacteria	o__GCA-2729495	GCA-2729495	g__QUBU01	s__QUBU01 sp011526045
dksA	GB_GCA_004357495.1	SMWD01000174.1_6	29.524	57	110	67	168	8	107	5.96e-09	47.8	d__Bacteria	p__Proteobacteria	c__Gammaproteobacteria	o__GCA-2729495	GCA-2729495	g__SMWD01	s__SMWD01 sp004357495
dksA	GB_GCA_013349825.1	DUYW01000002.1_6	69.403	75	144	42	174	8	141	8.31e-67	197	d__Bacteria	p__Proteobacteria	c__Gammaproteobacteria	o__GCF-002020875	GCF-002020875	g__NIOZ-UU100	s__NIOZ-UU100 sp013349825
dksA	RS_GCF_013343005.1	NZ_CP054491.1_1921	67.407	76	201	41	175	64	198	3.35e-66	198	d__Bacteria	p__Proteobacteria	c__Gammaproteobacteria	o__GCF-013343005	GCF-013343005	g__Reidiella	s__Reidiella endopervernicosa
dksA	GB_GCA_014323765.1	JACONM010000018.1_5	65.493	80	181	34	175	31	172	1.45e-68	202	d__Bacteria	p__Proteobacteria	c__Gammaproteobacteria	o__Pseudomonadales	GM7GCV1	g__GM7GCV1	s__GM7GCV1 sp014323765
dksA	GB_GCA_001730015.1	MDLA01000080.1_170	62.319	77	228	39	175	88	225	1.67e-61	187	d__Bacteria	p__Proteobacteria	c__Gammaproteobacteria	o__Granulosicoccales	Granulosicoccaceae	g__GCA-1730015	s__GCA-1730015 sp001730015
dksA	GB_GCA_002432635.1	DJFX01000025.1_49	68.217	72	143	47	175	12	140	2.12e-65	194	d__Bacteria	p__Proteobacteria	c__Gammaproteobacteria	o__Granulosicoccales	Granulosicoccaceae	g__UBA5861	s__UBA5861 sp002432635
dksA	GB_GCA_013373515.1	JABXHR010000084.1_4	59.69	72	136	47	175	5	133	6.2e-54	164	d__Bacteria	p__Proteobacteria	c__Gammaproteobacteria	o__Granulosicoccales	Granulosicoccaceae	g__JABXHR01	s__JABXHR01 sp013373515
dksA	GB_GCA_003511825.1	DOIU01000557.1_4	40.496	67	126	59	178	1	121	7.96e-25	90.5	d__Bacteria	p__Proteobacteria	c__Gammaproteobacteria	o__Granulosicoccales	Granulosicoccaceae	g__UBA7957	s__UBA7957 sp003511825
dksA	GB_GCA_002746645.1	PDPU01000028.1_89	63.559	66	354	58	175	234	351	1.98e-52	167	d__Bacteria	p__Proteobacteria	c__Gammaproteobacteria	o__Granulosicoccales	Granulosicoccaceae	g__Granulosicoccus	s__Granulosicoccus sp002746645
dksA	GB_GCA_013139395.1	WTAX01000529.1_3	28.571	31	200	91	146	12	62	0.069	29.3	d__Bacteria	p__Proteobacteria	c__Gammaproteobacteria	o__GCF-002020875	GRL18	g__GRL18	s__GRL18 sp013139395
dksA	RS_GCF_000764025.1	NZ_KN234747.1_48	64.968	88	201	23	178	44	200	1.41e-72	214	d__Bacteria	p__Proteobacteria	c__Gammaproteobacteria	o__Pseudomonadales	Halieaceae	g__Pseudohaliea	s__Pseudohaliea rubra
dksA	GB_GCA_902519405.1	CABYJX010000001.1_116	59.355	87	241	24	178	86	240	2.03e-66	199	d__Bacteria	p__Proteobacteria	c__Gammaproteobacteria	o__Pseudomonadales	Halieaceae	g__CABYJX01	s__CABYJX01 sp902519405
dksA	RS_GCF_008064665.1	NZ_VRZA01000001.1_568	61.438	86	153	26	178	3	152	8e-66	196	d__Bacteria	p__Proteobacteria	c__Gammaproteobacteria	o__Pseudomonadales	Halieaceae	g__Parahaliea	s__Parahaliea aestuarii_A
dksA	RS_GCF_004340525.1	NZ_SLWX01000010.1_23	64.189	83	172	32	178	24	171	8.2e-69	204	d__Bacteria	p__Proteobacteria	c__Gammaproteobacteria	o__Pseudomonadales	Halieaceae	g__Chromatocurvus	s__Chromatocurvus halotolerans
dksA	GB_GCA_002692965.1	NZNC01000026.1_37	64.626	82	149	33	178	2	148	4.24e-70	206	d__Bacteria	p__Proteobacteria	c__Gammaproteobacteria	o__Pseudomonadales	Halieaceae	g__NZNC01	s__NZNC01 sp002692965
dksA	GB_GCA_002456975.1	NTKA01000064.1_5	63.83	79	219	38	178	78	218	2.2e-66	198	d__Bacteria	p__Proteobacteria	c__Gammaproteobacteria	o__Pseudomonadales	Halieaceae	g__Luminiphilus	s__Luminiphilus sp002456975
dksA	GB_GCA_014652275.1	BMYM01000002.1_919	63.121	79	231	38	178	90	230	1.09e-64	195	d__Bacteria	p__Proteobacteria	c__Gammaproteobacteria	o__Pseudomonadales	Halieaceae	g__Halioglobus_A	s__Halioglobus_A pacificus
dksA	RS_GCF_001983995.1	NZ_CP019450.1_1215	69.173	75	153	46	178	20	152	9.57e-67	198	d__Bacteria	p__Proteobacteria	c__Gammaproteobacteria	o__Pseudomonadales	Halieaceae	g__Halioglobus	s__Halioglobus japonicus
dksA	GB_GCA_003520285.1	DOVB01000159.1_1	68.939	74	144	47	178	12	143	1.76e-68	201	d__Bacteria	p__Proteobacteria	c__Gammaproteobacteria	o__Pseudomonadales	Halieaceae	g__IMCC3088	s__IMCC3088 sp003520285
dksA	RS_GCF_010669285.1	NZ_CP048711.1_1095	69.231	73	159	49	178	29	158	1.62e-64	192	d__Bacteria	p__Proteobacteria	c__Gammaproteobacteria	o__Pseudomonadales	Halieaceae	g__Kineobactrum	s__Kineobactrum sp010669285
dksA	RS_GCF_000423125.1	NZ_AUHJ01000012.1_83	67.692	73	158	49	178	28	157	3.93e-65	194	d__Bacteria	p__Proteobacteria	c__Gammaproteobacteria	o__Pseudomonadales	Halieaceae	g__Haliea	s__Haliea salexigens
dksA	RS_GCF_000158155.1	NZ_DS999407.1_350	66.923	73	186	49	178	56	185	9.54e-65	194	d__Bacteria	p__Proteobacteria	c__Gammaproteobacteria	o__Pseudomonadales	Halieaceae	g__Congregibacter	s__Congregibacter sp000158155
dksA	GB_GCA_002748505.1	PDSN01000106.1_8	28.261	26	456	68	113	193	237	1	25.4	d__Bacteria	p__Proteobacteria	c__Gammaproteobacteria	o__Pseudomonadales	Halieaceae	g__GCA-2748505	s__GCA-2748505 sp002748505
dksA	RS_GCF_001614315.2	NZ_LVEG02000011.1_82	45.833	66	150	58	174	28	143	5e-26	94.4	d__Bacteria	p__Proteobacteria	c__Gammaproteobacteria	o__XJ16	Halofilaceae	g__Halofilum	s__Halofilum ochraceum
dksA	GB_GCA_007134775.1	SLKC01000012.1_1	46.575	41	84	56	128	13	84	1.26e-11	54.7	d__Bacteria	p__Proteobacteria	c__Gammaproteobacteria	o__XJ16	Halofilaceae	g__SLKC01	s__SLKC01 sp007134775
dksA	RS_GCF_002157205.1	NZ_CP021358.1_2238	62.411	79	144	38	178	3	143	2.54e-62	186	d__Bacteria	p__Proteobacteria	c__Gammaproteobacteria	o__Pseudomonadales	Halomonadaceae	g__Kushneria	s__Kushneria marisflavi
dksA	RS_GCF_000621205.1	NZ_JHYY01000026.1_122	64.706	76	146	43	178	10	145	7.68e-64	190	d__Bacteria	p__Proteobacteria	c__Gammaproteobacteria	o__Pseudomonadales	Halomonadaceae	g__Halotalea	s__Halotalea alkalilenta
dksA	RS_GCF_003012345.1	NZ_PVRV01000016.1_57	63.971	76	146	43	178	10	145	3.18e-63	188	d__Bacteria	p__Proteobacteria	c__Gammaproteobacteria	o__Pseudomonadales	Halomonadaceae	g__R4HLG17	s__R4HLG17 sp003012345
dksA	RS_GCF_900106955.1	NZ_FNNI01000003.1_427	63.235	76	146	43	178	10	145	1.24e-61	184	d__Bacteria	p__Proteobacteria	c__Gammaproteobacteria	o__Pseudomonadales	Halomonadaceae	g__Aidingimonas	s__Aidingimonas halophila
dksA	RS_GCF_003610015.1	NZ_AP018933.1_251	63.235	76	147	43	178	10	145	4.15e-61	183	d__Bacteria	p__Proteobacteria	c__Gammaproteobacteria	o__Pseudomonadales	Halomonadaceae	g__Zymobacter	s__Zymobacter palmae
dksA	RS_GCF_013349955.1	NZ_JABVXC010000014.1_14	61.029	76	146	43	178	10	145	1.07e-59	179	d__Bacteria	p__Proteobacteria	c__Gammaproteobacteria	o__Pseudomonadales	Halomonadaceae	g__Halomonas_E	s__Halomonas_E taeanensis_B
dksA	RS_GCF_001720485.1	NZ_CP017114.1_3236	63.91	75	146	43	175	10	142	5.29e-61	183	d__Bacteria	p__Proteobacteria	c__Gammaproteobacteria	o__Pseudomonadales	Halomonadaceae	g__Cobetia	s__Cobetia marina
dksA	RS_GCF_000526695.1	NZ_JAGO01000003.1_9	63.158	75	150	43	175	14	146	6.23e-62	185	d__Bacteria	p__Proteobacteria	c__Gammaproteobacteria	o__Pseudomonadales	Halomonadaceae	g__Carnimonas	s__Carnimonas nigrificans
dksA	GB_GCA_013009075.1	CP053108.1_1854	67.424	74	146	47	178	14	145	2.66e-64	191	d__Bacteria	p__Proteobacteria	c__Gammaproteobacteria	o__Pseudomonadales	Halomonadaceae	g__Halomonas_B	s__Halomonas_B sp013009075
[truncated: 2,321 more rows]
